# Supplementary material for: Immunosignature Screening for Multiple Cancer Subtypes Based on Expression Rule
Source: Front Bioeng Biotechnol. 2019 Nov 29;7:370. doi: 10.3389/fbioe.2019.00370 (PMC6901955; doi:10.3389/fbioe.2019.00370)
Supplement: Supplementary file 1 [file Table_1.XLSX]

## Sheet: Sheet1
Table S1. RI scores of input features learned from Dataset-1.
Rank	Attribute	RI
1	CSGHPFWHMKHESIYHIYYT	0.613046
2	CSGSAIKVMIEIFVMHPYIK	0.582433
3	CSGTMNSEFQNTTRHVYIMS	0.56939
4	CSGKSPRFHKGGIQYKVDWY	0.517578
5	CSGRYWAYRLERDNHKPYSS	0.479951
6	CSGHNFHLFYQNTNGVQVRM	0.409396
7	CSGKEERMYKIDHIAVQVMV	0.359475
8	CSGRELWNMDWTHAPTFLWW	0.356149
9	CSGHYDPKRVRWHMVQNQYM	0.35124
10	CSGYESVEKKWTRDYNFFLL	0.346296
11	CSGWYHHMTHRYKDRTKKLQ	0.336269
12	CSGQSITTLVYHAWMDNFYE	0.334877
13	CSGNHHYMHIQQFQLNGDGT	0.327523
14	CSGYGSMPLRYLAEGAKWML	0.305365
15	CSGPTRKIVPGWYMIPMVMI	0.303679
16	CSGLWPKYAVDSFHKMEPWY	0.302226
17	CSGKGFSKSTYVYGMPYAAW	0.291844
18	CSGWGYLKKKHWMMWDYWHE	0.276427
19	CSGNRGTNPSAQYIGMYFMD	0.272349
20	CSGMWLELTMWPGFKMWVAM	0.258498
21	CSGYNSYFAMKANYIFWNGW	0.255709
22	CSGEAIYMTPSHFYHYPNTT	0.255337
23	CSGAGFEGTGLRCSLLCLDR	0.249426
24	CSGPVWMQAFMEKYVHMEVN	0.245165
25	CSGHFGPYQIHVMKSIFLMF	0.228328
26	CSGKMQWWVLIKWYLRTIYQ	0.227052
27	CSGWKFIPKFITQYYKDYRF	0.226234
28	CSGDFGQMFMRLVQGTYHEW	0.222519
29	CSGFQPMRYPFQDPYHGYGW	0.22201
30	CSGVFMLSHHQFHPSWYQPN	0.211652
31	CSGADNYWYGYHHHLNADQL	0.21045
32	CSGKFKRVHLVWWQWWDEET	0.210249
33	CSGAIPEILYIKPKMLNSQM	0.208831
34	CSGYHPWFFPFGIQVSPPPA	0.208551
35	CSGVYAYQRHFNHFEDADFP	0.204721
36	CSGTKTTYFFFFAEVKYEHK	0.203028
37	CSGIGFILLHDDTKPKNLVA	0.201786
38	CSGTCPEGPFSTSHSCVFPQ	0.192584
39	CSGERYFTNEKPFWRDWNEY	0.189701
40	CSGYQSIYILDLEHMHLAAN	0.189205
41	CSGWGKFYRFLFFMEMVTHI	0.189118
42	CSGGEEYWKYKGPPRLLGGF	0.188495
43	CSGSNYYDWWFRIAVMITIP	0.187118
44	CSGARLDYGEIKFYMMPRWT	0.186901
45	CSGEQKLISEEDLEQKLISE	0.180941
46	CSGNYESRDWSTMNQYTHWD	0.180685
47	CSGPTGYRKTMYTNWNHMQH	0.179299
48	CSGHLFRSDVEYYAARRYRD	0.174589
49	CSGHYKWEPTPYHRVHQVVH	0.173287
50	CSGRMFHSKYFMGYMWSHHF	0.172827
51	CSGRSFFKGVMFLYEAYTHD	0.169818
52	CSGLFDNDLKDERQVKISIV	0.168556
53	CSGKLLYFDHYPIKSWHWEM	0.167041
54	CSGNTQLNYYFIRIMYTLAN	0.166401
55	CSGYIGEQLDLRHSVGHDFL	0.163975
56	CSGWVHQTPTHYRIPVWSQL	0.162137
57	CSGWWNTKQGYIWYKPKQKY	0.160713
58	CSGHDSRSPTIPYLYWPARH	0.158273
59	CSGHNRYQHTPPWLLPMFEY	0.156627
60	CSGHQWMYDRKHYDDFWDIN	0.155258
61	CSGTWPYEGLLPMNVFKRWY	0.153625
62	CSGFRHHDMFQIKIMIYPVP	0.149709
63	CSGRNHWPKFHNAWDALWYW	0.149341
64	CSGYVGSHYQYYGHAKFNYY	0.149227
65	CSGVRSGQYALNYYDASMTA	0.148744
66	CSGFHQEWTTKYYQPTHYMM	0.145209
67	CSGNYYAGFSMYVGIANAHN	0.144814
68	CSGRNTSEQYVAYGIYTLRG	0.144334
69	CSGHPKSHEPAIYQLQWYYP	0.144308
70	CSGTKQTSMNQLYIPVNGTL	0.142718
71	CSGHFASDANYYGWVLIYNS	0.141295
72	CSGENLIKKIWMDKLLMLVT	0.140742
73	CSGHLDWIEYWYVLSYSKPW	0.137858
74	CSGFGWPWAKGVGQFGNPIY	0.137823
75	CSGQHDSTRDFYRSYKWKHY	0.135605
76	CSGDIMFVIWGQSPWNHTME	0.135207
77	CSGQNYPNLGPRYLQLVYVA	0.13319
78	CSGSHNHFMVHHGEWIRTYH	0.13263
79	CSGRDTMPPHDKSAILMMIY	0.131444
80	CSGVYQHPWFRHAETPYLSY	0.129562
81	CSGNIIKSRACFPFAFCRDC	0.12908
82	CSGAYWHQVHLIELLDDKTS	0.129027
83	CSGRPNYGRNTHWMEVGMAK	0.126054
84	CSGKGNIWMMVEAVFYPTKN	0.125731
85	CSGDNSSYPGDNKFMSINMV	0.125049
86	CSGEFIKQKMLMKAEFSSDQ	0.125027
87	CSGTPRTQAYNQSYPYVQTF	0.124829
88	CSGASYHYISGEPGWKDQMN	0.124757
89	CSGFPEDITVEWQWNGQPAE	0.123997
90	CSGWIVYQAKYIRENMEMDW	0.123299
91	CSGFPVMQGYHDIWKLHYDA	0.122829
92	CSGPSWYSMSKTVMYNRIET	0.121827
93	CSGGGDKYHYEWWGHTLFVG	0.120809
94	CSGWAYWNWHSYEVAMGWLW	0.120125
95	CSGEMPHIDMHFNYHGEIGN	0.118414
96	CSGDLTPEHIPGRPYAHGIF	0.117296
97	CSGLPDNHAPYDWHYFWGYT	0.116031
98	CSGTRGGLDEEHKDDNIYFI	0.115433
99	CSGWMSKMYEKYMAYNKPYN	0.115375
100	CSGNGTVSYFEDGKMGKAYD	0.111506
101	CSGTPKSNNKYHLNYFTSFV	0.110742
102	CSGYQDSMWHYYEGPYVMRG	0.110647
103	CSGPWNYWNAFIMAHHQYRA	0.110391
104	CSGQLTGWMYHNGHYDKYKH	0.110367
105	CSGLAHYEGDAVVWHRRQRA	0.109999
106	CSGAPWWRFSYLNWAFHINT	0.109535
107	CSGVTNREYKYLHWWAPHFP	0.107103
108	CSGPQPHYPFYSRVGYDVNQ	0.106603
109	CSGHPYEDWKMPYRWKGHGP	0.105842
110	CSGMETALLIKAMEGADETH	0.105766
111	CSGSVHPYFWDKYLLFDDES	0.105009
112	CSGNSIMSWKFEWMVTTDHS	0.104797
113	CSGVWYRRISEHASPPRPGL	0.104481
114	CSGYSITENPRYYWMMFRYG	0.104011
115	CSGTKDYSFFKVKQYEEDAA	0.103646
116	CSGTEEKYINDSNFADEKGH	0.102337
117	CSGYTDIEMNRLGKYTDIEM	0.102287
118	CSGKWKVKISRMKRDFAPEQ	0.101711
119	CSGANYYHREGTNQPMVLMM	0.10007
120	CSGNYGYQWHYDFGLWSWKK	0.0998977
121	CSGILLWMKLTPRLQYFMDS	0.0990641
122	CSGYIKIMGRKFYYERTKYV	0.0984833
123	CSGHFYYEVWFNTRVNGRYE	0.0970239
124	CSGEDLHYSEQYHDLVEHAE	0.0954972
125	CSGFYAYMDKMAKQSVAIRG	0.0949835
126	CSGPTVIIKSMVIVYPEKHA	0.0947729
127	CSGVSYLPLRRLKGVLRLFL	0.0940248
128	CSGQRHFYLWGPLYLHHTEV	0.0936201
129	CSGNNSMFPVFQHYQMVSSI	0.0936177
130	CSGHGIFWHHIRAIQYPSEY	0.0935363
131	CSGEVRHNAALRLWMYVYSF	0.0905116
132	CSGPENEMKSIVIFPEKKDH	0.0901325
133	CSGVNGFAKYMVQPEHWYMY	0.0884594
134	CSGMHGHWHHPSDYIHIHFR	0.0882707
135	CSGTKKVYNGVNSYSTMPWN	0.0878772
136	CSGHRAYHYVMTSDWWKYHR	0.0877867
137	CSGYMQEYVLNDARLYDMKT	0.0859863
138	CSGVDLWHHYHIGYANTIGE	0.084298
139	CSGQANYLPWHRGDYYLMYT	0.0835576
140	CSGTVFTYWFKYYQKPEQYH	0.0831004
141	CSGYWGGGIEYNKMTGEYHD	0.0830524
142	CSGDERMKSNHEPPVKIVLT	0.0823695
143	CSGWMLYLKLYKWKWHWQMV	0.0815864
144	CSGQGYNSYMRDYAKVNPFD	0.0815711
145	CSGMHMWGGWNDQDGYMHSY	0.0814647
146	CSGDWMLVVKDYPKEKGVTN	0.0810765
147	CSGGWEEFPKIHFGHDGIRG	0.08106
148	CSGHYRIPSKREFFAIYTRN	0.0809439
149	CSGGVIQMPSSFEHRNQSMK	0.0800362
150	CSGYTHSGAERYEWLMMAGW	0.0786575
151	CSGKVNSMMQMTPMMIYRVS	0.0784627
152	CSGMTRASQHYENVRHQRNY	0.0782468
153	CSGRKIPGHIELAHVLGWFR	0.0773808
154	CSGINKFNGHVSRWNIEYYV	0.0773134
155	CSGLSYRNWQQNDWNWSKFG	0.0770702
156	CSGKGMHFYYEKNAQWDAGP	0.0770229
157	CSGRYSYLKTWWHDHPSNFL	0.0770175
158	CSGGYKIHEYNKWRYTNHTK	0.0767152
159	CSGRPHNHQWTYKIPTVVYE	0.0767103
160	CSGQSMYEWDRGKMSIMNEF	0.0766879
161	CSGPQWGFYWHWYHRKSNAD	0.0764579
162	CSGAASPFLGRSRFTGDWDG	0.0760198
163	CSGNQKYVTRIKYEFHAFMY	0.0751999
164	CSGNFYEIEKTHIDWRVWYQ	0.0745666
165	CSGTHPHGSVIWRFFGYNPY	0.0732542
166	CSGGKLDHWPSLQLKAELLF	0.0729706
167	CSGQGWFDNSDHWMNPKYEM	0.0728565
168	CSGVKAYQLAHIPIDDDQTP	0.0723835
169	CSGGDYPLETKFGIAAFETK	0.0721764
170	CSGGIAVFNVVYPPHDQMAS	0.0719537
171	CSGHILRNLTQPNYPWHIEE	0.0713683
172	CSGHDHFRGGKFILSTQAIW	0.0712177
173	CSGHHHYNRYYAINAHPVEP	0.0711768
174	CSGPYRLSVAYLEITQTPDK	0.0708073
175	CSGNQPDHWEKIYFHRVSMF	0.0703175
176	CSGMLSIQAYGHGSNRAIGY	0.0699152
177	CSGKKMPYSPQDTTNQENQT	0.0691192
178	CSGSFGYNYATKKYNRWHKF	0.0689619
179	CSGQTMIRYPVHWWSPVENI	0.0685104
180	CSGGGDPYHQQHTAWEYYGM	0.068094
181	CSGENYRNLEFVGLTSKDSW	0.0680371
182	CSGHAAYYLYPPQYMSEAAE	0.0677754
183	CSGTNHWKGIREMYHWYYDS	0.0674319
184	CSGSPKTQQEWRQWYPLRAY	0.0672814
185	CSGFVTMSKFYNAYSSYAAD	0.066964
186	CSGENFTTNWWGKHGVPWQF	0.0664217
187	CSGVESYNDILVERHTKMQT	0.066244
188	CSGVRMAARYQHWDERTMSQ	0.0658308
189	CSGSEVYYRQHHAMIWDWSQ	0.0657664
190	CSGFLYSPKYAFDIGKVVYY	0.0656301
191	CSGKMRNHESLIVIGQIVAT	0.0655852
192	CSGVTPLEIIEQIREHLDIK	0.0655661
193	CSGYGSWQGHIEMDKHWELP	0.0655596
194	CSGYEWQSYPLNNIEYNSHW	0.0654715
195	CSGYPSDISVEWEKNGKAED	0.0652964
196	CSGFLWEFDHRYTYRGWMAH	0.0649673
197	CSGPYEVYPPPRTYHRFNWP	0.0649476
198	CSGGDIEMWGGIGSHGQWGW	0.0640614
199	CSGYHWDVQNTFYSMLMLPS	0.0637463
200	CSGAYGGWFQTTEMHEMNQM	0.0636447
201	CSGMARIPSVSQYHMVQVDM	0.063463
202	CSGGHRWTTDWMLTHITYEP	0.0634115
203	CSGTSALAERTHSIGHISTM	0.0632084
204	CSGFATLNKNQANLQGFGHM	0.0630608
205	CSGWTNTRPYQDHYVQIISK	0.0624513
206	CSGFDEKHFSSSLFIALHRL	0.0623013
207	CSGFENIYMNTKFQLYRQQY	0.0621197
208	CSGWSSIEAEVHQEHFYAFE	0.0620685
209	CSGIWYVNQIHNPGRYLMWD	0.0620182
210	CSGRTSVINWQAEYLRRYIA	0.0615863
211	CSGMGFLVYSERFEYHGAYI	0.0615183
212	CSGMLYWWIERYRVKSYQRQ	0.0614748
213	CSGEKYMKGIYWEYYTKRTI	0.0609309
214	CSGGPAYPYETVGQAMPAVR	0.0605697
215	CSGYFVRHMQENATVTNPEF	0.0605122
216	CSGFPYLAFELVAQSGDFKI	0.0600189
217	CSGSPWGGDRFHDYTSPWTT	0.059728
218	CSGLWRPDITYEKYIMIPMD	0.0595839
219	CSGRFEQTTLDAWYKNWYLD	0.0586024
220	CSGFLGRNAQDRIDMTIYEP	0.0583577
221	CSGGQQVNKGFSHIETMVVA	0.05823
222	CSGYGTYDVKAAHNWHSKYS	0.0582195
223	CSGLYYNHLDWNTRGSNWRQ	0.0580425
224	CSGDVNMEMQTVYRKEDVNH	0.0579015
225	CSGSMIVPRGSVAHDYIQEF	0.057432
226	CSGYLYIGKMNIINHKDGMT	0.0569673
227	CSGPLYRTINYAKRKSERPW	0.0569208
228	CSGGIYGLDFYVLLKYLKKL	0.0569146
229	CSGSTGNEGLHEYRQTQSFH	0.0566185
230	CSGHAPFTFNQSMYGYNKNA	0.0556737
231	CSGYDDVRKYFLPPYASITN	0.0554845
232	CSGENRAYQNRSYQYKKLGS	0.0554401
233	CSGQSWNIYFQAGRKVMQNN	0.0550235
234	CSGAQRYHTRIEMPYRLRDE	0.054999
235	CSGTQNGNFIGKAVQLSWRE	0.0545505
236	CSGSYPIYPYAFHQDRFWKH	0.0544946
237	CSGMLQPAWRFEHVYSDYGE	0.0544694
238	CSGNRPWHRNFASPPDEFVS	0.0543571
239	CSGQGDHGHLEKSTVTIAKR	0.054028
240	CSGEYQARANPIWAGRNRRF	0.0539467
241	CSGNEIQYGNLKWNKMNIFI	0.0537889
242	CSGIGGSITYYVKEDEKWDI	0.0537118
243	CSGFHYNDGNSAPYSHELFV	0.0536693
244	CSGPIIRYHQYQFKGKMWHY	0.053644
245	CSGHSQQIGPFQEKGEFLVY	0.0535388
246	CSGYRDKELKMMHSPWPFAR	0.0533449
247	CSGHEYTFSIMDEFQAKVEE	0.0520745
248	CSGEIQRVAMNYPLVRHDYY	0.0517467
249	CSGFRPQPGHFEPEEYFGSF	0.0513899
250	CSGLYSFVLSVYYRFIDYPL	0.0511314
251	CSGHFFKYLLMQSYANDENV	0.0510116
252	CSGENENYGWDVRQGFPSKK	0.0508552
253	CSGADYYMQWFRDAVHEARM	0.0507262
254	CSGIKGNWYEQIYPPYNFDG	0.0506178
255	CSGNRAVYLGYDAYQMAGFA	0.0506099
256	CSGHIIGFATFDAMENPYST	0.0504516
257	CSGAHLLDTGYIFKYYYAFR	0.0488305
258	CSGTVMEPTIMKQNMHQNND	0.0482794
259	CSGYMYKYMEIPIDKSYAGF	0.0481569
260	CSGMNDIEGAFLHFPWSKDW	0.0479688
261	CSGTLSATHGVKWLNQFFNV	0.0477694
262	CSGYMMSMRSPHVDVKVPMQ	0.0475935
263	CSGPNQFEYSGVHFQAYIRH	0.0474926
264	CSGLYMIDEFPVSLHYPMGG	0.0474126
265	CSGIWAHHEWHMPGYSIHPP	0.0473387
266	CSGYWENMWFKYHPYQLWHE	0.0473106
267	CSGYNLHPNWLHYHRGSYHT	0.0470776
268	CSGMYQKQNYKNSPVWDRKW	0.0468202
269	CSGTAWLSSQGWAHLVTDIG	0.0464826
270	CSGFHMLFHVRQLPMGYFPY	0.0461826
271	CSGVIYMATKSFPEYTNETM	0.0459843
272	CSGGQTTYHQNYDRIFLKVM	0.0456288
273	CSGADFVTYATRRVQFMMHK	0.0456043
274	CSGSIYRMSYESIWYIKTQA	0.0451942
275	CSGSWMHQFYQAWYADNRKM	0.0450781
276	CSGPTYHQDAPSVNQPWYDS	0.0448856
277	CSGPTPLQLSWAHYQADDLN	0.0447971
278	CSGVSGAGRHFHMNPHWYNG	0.0440195
279	CSGTKMEGPSDPYLHVQKHK	0.0435857
280	CSGIDVMSISKIYYWLREGT	0.0435216
281	CSGWHNDHTRYYSIVFQIYV	0.0429973
282	CSGKHSMIYEHMSQLHRANH	0.0429953
283	CSGFHQREVIQMEKELTKMQ	0.0428696
284	CSGHQIISNLNVVHSASDDD	0.0425176
285	CSGMEPTAYYGHEMSAYQIN	0.0423258
286	CSGSQGHHKEFMHLLYELIN	0.0422509
287	CSGQFPHLNPSYVFDYHSMG	0.0421948
288	CSGKYEFMHATLYGDNSWHI	0.0419989
289	CSGENFEYHLYDSMIGYEVH	0.0418838
290	CSGYEQSARLYYFDNYHDWQ	0.0413566
291	CSGEFFNEMYHFEQKYAGYV	0.040427
292	CSGHIDYFRGQETLHSKQTQ	0.0402372
293	CSGFIVEFINGERDEATHPN	0.0398346
294	CSGFMLWSSRYYGTYRKSLG	0.0397896
295	CSGYMVFMVRHYSFMSWQDR	0.0397624
296	CSGIVSTYQDYVDNRKSYLY	0.0396968
297	CSGENYYVHMKEYDPAEWRD	0.0395667
298	CSGSYNQLYHHFWGYQPSTD	0.0395289
299	CSGNGAVGTILLKRVRENAS	0.0395177
300	CSGDWGIWYIWAYNKPNFTR	0.0395069
301	CSGLYREKAGIWGVTEYATW	0.0392511
302	CSGEIQYSDYNAHWKSYTDY	0.0390898
303	CSGAFDHKMAYRDYLVSYSM	0.038894
304	CSGAWLLSNNYQIRGFNGDT	0.038611
305	CSGWEGLVRKGHIPDWYFLT	0.0386025
306	CSGVDPHKMTPDDAIHMAMY	0.038551
307	CSGAYIVEDHMYVVYLHWAT	0.0385475
308	CSGVYQQLADIYWHTKKFDA	0.0385018
309	CSGYENYKHSYMQYHANKGP	0.0379304
310	CSGTYLMFYNDYTFERGHKA	0.037836
311	CSGEKIGMEQHYNQWIELMR	0.0377885
312	CSGMGRDEQWSLEHKFALEF	0.0377665
313	CSGILKVVPKYWNYDKEYME	0.0372903
314	CSGRIWSYTWLSATAHMFAY	0.0370895
315	CSGYFALFKHVMKYVQMEWT	0.0369709
316	CSGPQEFYYEMQMYEDRIHY	0.0368448
317	CSGKLGLLDFEQPDIHLLTF	0.0367543
318	CSGIYHLYEEYNMYEYQIKI	0.0366505
319	CSGDGLRESKVEMQYNQYYD	0.0366206
320	CSGTMNMAWESYEYRHYVLW	0.0361522
321	CSGNPAKYSGVVEYPIMYNP	0.0359887
322	CSGREDIGKLYHYWVDWHKY	0.0358826
323	CSGNRLAAQSVYQWGHTWHV	0.035501
324	CSGQMRPIISYPNRPTRSDY	0.0353982
325	CSGVWVSDDQFPAYYHHLRT	0.035312
326	CSGYWNGDHKHGNHPLFFYM	0.0352993
327	CSGHDYDKDYFMKNDPYMRI	0.035114
328	CSGLWKDNQHKGWFFMVIYL	0.0346534
329	CSGEAYWRWYYHKRGGNDHS	0.0342856
330	CSGDKQEMKYTVYQMGKPNQ	0.0342561
331	CSGSLTRAARLQGSLKRKQV	0.0341938
332	CSGPNHPHVWVVQMIDAPGR	0.0341092
333	CSGRQDHVINGELYMAEGRG	0.0340947
334	CSGHSRYITGLVSRITKYIA	0.0340762
335	CSGYSKWSDAVRAYPQWKWK	0.0340747
336	CSGDVNHTWFYHSPWYDKSV	0.0338334
337	CSGHLSKMVSNNANEWSFAY	0.0338331
338	CSGHTHHQRGERHWEQVAYN	0.033758
339	CSGLLQRHSLDPSMTIHCDM	0.0337058
340	CSGYQNFETREVDQWHLHRL	0.0336356
341	CSGPYPFQNSPSGLAQRLKS	0.0336036
342	CSGWIETLLGWHIHRMDQIR	0.0334827
343	CSGLYVFVIGSHELHFYTGG	0.0332567
344	CSGDAYTHQRFEATKAYIGL	0.0331624
345	CSGWFWWDDYWYFWFWKKRK	0.0329792
346	CSGIYNLVKMEGIYHINKMS	0.0327062
347	CSGIMNMEVKIAMMQVGSGW	0.0325584
348	CSGSRLNDYPEAYYPLFNER	0.0324915
349	CSGAYPQIHKIWEWYYYLRW	0.0323697
350	CSGFRLNTRFIFLYGYLWMF	0.0323109
351	CSGKMYPLKYSVMYMIMTRI	0.032259
352	CSGFISSYQYYYPLPIWLWQ	0.0322109
353	CSGHQGMWFFKYGGEGYRMK	0.032123
354	CSGEFVTQLQRFYATLDMYK	0.0319749
355	CSGTHMQNHSQKQMGWQRQD	0.0319402
356	CSGAAYESWWHEMYIAMHNY	0.0317474
357	CSGEHAPLWSGRIFKYKYQP	0.0317279
358	CSGFVIYYTGDKDWRNARDT	0.031691
359	CSGFLSTREWQFMYKGQAST	0.0313082
360	CSGRNNHHTFQERYAHKYVI	0.0313039
361	CSGLDMLGYSMGAHWIGHEH	0.0311655
362	CSGFKRNMNHLNYSQWLPDS	0.0311287
363	CSGILAHMYWIQKDKRWDQY	0.0310631
364	CSGDGEENKFEKFYTQRPFV	0.0310519
365	CSGMDESIMRVKIKHWFKDY	0.0310382
366	CSGDAVQNYRRYTMYDRFFI	0.0309352
367	CSGDIHYFYMSLHAENDYRH	0.0309162
368	CSGAMYEDGHYILPNNFYRN	0.0308928
369	CSGYFSCEELCEGSRGDQLQ	0.0308879
370	CSGKMQMSSQYWDNFQRPYP	0.0308808
371	CSGTNPLYGNYEYPEGHYFI	0.0306737
372	CSGIKYNYGKTNLNANWHDW	0.0306663
373	CSGVFVLRKQQEFLDPHFDG	0.0305538
374	CSGYVPYYRAMITYTFPSPF	0.0305089
375	CSGEWKRGFVEWSMFMYVGG	0.0303081
376	CSGYHMTFENFQVNDGAWNN	0.0302418
377	CSGQQRWNHDAPYRIPQISW	0.0302287
378	CSGGLQAQSGCVIAILGKRC	0.0302265
379	CSGIDKLQALQQEFHHRPNE	0.0301013
380	CSGPVSIHSPYHKRTYVINH	0.0300687
381	CSGKVFAQYDVRMDVNLFEI	0.0299943
382	CSGHAKDEQYFAMLEYVSMG	0.0299643
383	CSGYATKQYEMDNEAGHFHT	0.0299029
384	CSGFQIPFKMSMGLPHVFVF	0.0298357
385	CSGTYEPHLVYLATFTDGIP	0.0296695
386	CSGSVLKTYYETWYTFDHDD	0.02948
387	CSGYKDLINSEYILSKVDEG	0.0293849
388	CSGFPQSVPHWTHLGPEMLY	0.0293259
389	CSGAQMYFNGHMSELRYYPG	0.0293258
390	CSGYSGIWQSFNMMHYMHFK	0.0292254
391	CSGHMVDYTYFPARSMHVEL	0.0291609
392	CSGGSKLWHGLPNYDFDLRY	0.0290716
393	CSGWSHGFFHTAWGQDWVYR	0.0289654
394	CSGVHDTYSLKYSNGYWWYR	0.0287044
395	CSGEAQHYFAGTFYKANKTH	0.0286111
396	CSGIAWIGEKGVQWTGAASA	0.0285862
397	CSGQQYKSAANWHPTSGSMG	0.0284417
398	CSGNRFHSYEYDWPNQRWSG	0.0283899
399	CSGNTIMKFTQTMGQYSELT	0.0283643
400	CSGFHIHQLGLKDSVKYFFH	0.0283557
401	CSGADPAPSSGRSQLQGSHE	0.0282306
402	CSGMLLHFMAEYSKIITDRQ	0.028193
403	CSGRNTNAAYSHAPPPHEFW	0.0276098
404	CSGKVHWSKMSWTSYWEMQI	0.0276083
405	CSGNKDLALARITYNTTYNQ	0.0275626
406	CSGAHIMLRHSHILGNGYWQ	0.0275566
407	CSGWTGAHYSTTLNWDQKYM	0.0275535
408	CSGNMYAFYWMMVANHGEMW	0.0272856
409	CSGYIDTFAKIRDGLEKEYE	0.0270014
410	CSGYAIKPPAFRVASEAWSW	0.0269359
411	CSGNGIPIGTQDRFHEYWEL	0.0268807
412	CSGPYIVLSIINNGNPHEEN	0.0268721
413	CSGTMMVMQMHQYMHSSYPY	0.0268234
414	CSGDTIETYFYWWRAMSRPN	0.0267809
415	CSGLKAFVEGHEYRDYYWLT	0.0267369
416	CSGFKLWPQQKMHQPGHQYF	0.0263628
417	CSGVKYTIRPTRSEVIINNS	0.0263039
418	CSGSAPHHDHMPQIKTKVSY	0.0262724
419	CSGLADGDWYQKPQNTHWST	0.02625
420	CSGRMKLYLAEMANSNIDTK	0.026184
421	CSGVDHIVDEHNSIMPEQLR	0.0261538
422	CSGDHKSWWLDHYLMQERTQ	0.0261519
423	CSGDGLSYVMQKYTYYKNKK	0.0260318
424	CSGGFQEMWAWAWPQHLLYA	0.0259253
425	CSGWHVGYYQPPYYDRFIDH	0.0258282
426	CSGNRVWWYTKQDGWHFLRD	0.0257555
427	CSGQFRFLKLALENSSGYYK	0.0257085
428	CSGDYLSEIHWRRQHSYPVN	0.0256527
429	CSGNHHEVIADWYNWRQGTR	0.0255355
430	CSGPIAQAKNNFKNWFWNHD	0.0254911
431	CSGFSYWYYQNSKRDLAHIH	0.0254412
432	CSGDHRTGWEVGSVQSWYFR	0.0253518
433	CSGAALLTARYQDFQFPSLM	0.0249472
434	CSGPDGSQSVVENASCLVLA	0.0249324
435	CSGFRDTYTYSLLVYRAGKD	0.024893
436	CSGGEGIQATYHKVGGNFLG	0.0248473
437	CSGSYMTETHSDALWRIRYS	0.0247794
438	CSGGWGWVWHYPMSLATKKP	0.0246823
439	CSGSNVVHKIYAPYVRHPRW	0.0246225
440	CSGYYWWKKYYNGEKTWWTR	0.0245477
441	CSGGRPKVNDWFDPFVHEKL	0.0245311
442	CSGGPDHQVPRESEYYATTW	0.0244737
443	CSGATVLNIPDHWMYRTITW	0.0243827
444	CSGIVMLMSIYVKTEYPRRF	0.0243749
445	CSGNLLEYYTQLSGDHQPYL	0.0243407
446	CSGSILYYTAHDWMEIIMTQ	0.0242912
447	CSGHPIWFRKTIVGVYKGHK	0.0242267
448	CSGSEYEASGDPMIVMYRIK	0.0242044
449	CSGRDARPKWDVPGIIDPYQ	0.0241742
450	CSGIASDMWQAHASREWHGL	0.0239995
451	CSGEDYYIPYMRVPEALKWH	0.0239673
452	CSGGWYGEQRTRVYPKEITH	0.0238912
453	CSGVIARYMILGQVQNTAKE	0.0236875
454	CSGHYTYTNYTAARRPYLYK	0.0236689
455	CSGYTTPFYIKDGIRRTPPH	0.0236565
456	CSGETVYDTIFAKIATRYTT	0.0236317
457	CSGMGGHDFLYRLREVKFIG	0.0234683
458	CSGVVVDNFTYYKSYSGLWK	0.0234594
459	CSGHAHRGKGEMPFHWGVTN	0.0233814
460	CSGRQDGYHQRTYHMQTQLW	0.023358
461	CSGNQGHSAWYTDMWGPYQY	0.0233483
462	CSGHTHQAKGYRYKAMLIYY	0.0233107
463	CSGDHRMNIEHKEKQGYLHF	0.0232932
464	CSGFHTYYHSGYHQGWELEP	0.0232727
465	CSGSMASLDGETGTEEELIP	0.0232036
466	CSGFDNILHGVSKGWVANNF	0.022961
467	CSGMRNLTDYWYYYDRADPK	0.0228948
468	CSGVRFPRYYLDVAEWRFQD	0.0227948
469	CSGFGKWHRIKHIWIDEPSY	0.0227203
470	CSGVQVFIWWLWTSMHIMWA	0.022537
471	CSGYTLDIHYTKIVGPPKQS	0.0224741
472	CSGLGKIYRRHAVSKYHFHI	0.0224241
473	CSGFLMEHQNLLERSEDAKA	0.022306
474	CSGEPWVQKGHRFNYEWVNF	0.0222255
475	CSGRKEMPHQYLFTFTKMMI	0.0220554
476	CSGAFPIDQHGQGFKWRHGY	0.0219074
477	CSGIEHHYHMWYMSTWQKAS	0.0218944
478	CSGSIQLNFYLIMGQHYSHD	0.0218856
479	CSGENWQHDISYGSKLIEMS	0.0214145
480	CSGYRFNEMHMFGSWHTRLQ	0.0213015
481	CSGAVKSLVYLTMWTMHYLY	0.0212858
482	CSGLSMSMKMGGALPWPDDT	0.0212039
483	CSGRDPLFFANKNLKEMYMR	0.0211605
484	CSGSHGEYEWIIGMGHWNMK	0.0211212
485	CSGKRSMWWYLRMPDDRYDE	0.0208884
486	CSGLYWTASAVHIPLYILKY	0.0208289
487	CSGKLNLPQNFWKMNDTDSR	0.0207176
488	CSGRAPLKQNQQMLVTWGKS	0.0206973
489	CSGTYVMMNIHMIVEKDTYS	0.020386
490	CSGYQVNITDTGVEYPTMHQ	0.0203692
491	CSGILWSDVPHYMPGHSWNL	0.0203224
492	CSGVQRYVDWMYDMWTKHNL	0.0202455
493	CSGFWFYDEYWYYYYYKKKK	0.0201639
494	CSGQQDFHNPTDAPSGGHEE	0.0201036
495	CSGKSTDVKFNMWFYRGTNG	0.0201003
496	CSGQRYPYFQKMYFVGFVGL	0.0200821
497	CSGGKSKPVMFEIKKEFLVY	0.0200429
498	CSGSSTPTEPTQIYRFLRTR	0.0199285
499	CSGAREQFRYKYFMPTDDSD	0.0198933
500	CSGAAQFFMYHNSGYYRHFF	0.0198065
501	CSGKQWMPYRQHEYAMDPFF	0.0197608
502	CSGYWYFYIQLLYYWQMNSQ	0.0196932
503	CSGNIKWMQTSPGPIRIVGW	0.0196754
504	CSGYHIQQAANNPAMRFITV	0.0196751
505	CSGGFWEFYHVPWVFYANLP	0.0196358
506	CSGGMGLRFFFVKQYMNEYI	0.0196234
507	CSGTSIPQGLPELELEAIDN	0.0196079
508	CSGNPKHDNIQAWRIRWPYI	0.0195489
509	CSGLQNWFRYYYMAKVSFGK	0.019513
510	CSGMWKPYYYFAWGPEANQN	0.0194694
511	CSGYDTWYRHHPYLFQQMPG	0.0194044
512	CSGYPYDVPDYAYPYDVPDY	0.0193841
513	CSGMIHSVAQYYEIPFGDDH	0.0192242
514	CSGRTIHNNIQHYVPDEINY	0.0190818
515	CSGMTNHERKTETILRGAEQ	0.0190728
516	CSGDYERAMFLDLQSTQPLK	0.0189962
517	CSGSEQWKDEWTFTVDADKK	0.0189023
518	CSGQHYYTTDAMPFMYTPFY	0.018876
519	CSGLYDRRGVLYKMLEPVYH	0.0188308
520	CSGSFNYKKHIMIGHFSEMM	0.0188275
521	CSGIHIPRNFLWTTQDYIGY	0.0188041
522	CSGQWSYNLVWDHTKENFII	0.0186163
523	CSGGHLNGWARTYWDSMHRD	0.0185859
524	CSGIIDKHVAGSRHGTEDIK	0.0185421
525	CSGTFSIMDEFQAKVEEKIQ	0.0184522
526	CSGRHWLNDYNSVGYMENEL	0.0184405
527	CSGHTLGNIIKSRACFPFAF	0.018357
528	CSGGLFAGQDGIWFYGYKEN	0.0183243
529	CSGKTTRDKWHIHLMVHRMK	0.0181505
530	CSGRWWYFWEVFPPTKAENS	0.0181462
531	CSGNWLMTLMMNLDWHKVHH	0.0181
532	CSGGYVKHMWMAGDYGPQDS	0.0180127
533	CSGGHWSVYSGASHMVSMHY	0.0179817
534	CSGRWIWEGYYYDSTHKRPK	0.0177923
535	CSGWNDSKFQFGYSDLMFHR	0.0177383
536	CSGRKVGIVDDSYMYSYRWA	0.0177157
537	CSGQLVHGSASWAVPSTCCF	0.0177003
538	CSGHIHYMWRNNLGDHMLNG	0.017696
539	CSGVMHAAPWFDVYHQHWGL	0.0176875
540	CSGKDVPDHAVLEMKDLSLG	0.0176494
541	CSGEILRAYLKASKGLDEQK	0.0175225
542	CSGDGESFVDDHFMNLFGIH	0.0175124
543	CSGVYDDQSSIFWVHWLNVL	0.0174648
544	CSGIYYIMTYIHYIKAKGII	0.0174184
545	CSGMSYEHHFQYKLWPTRKG	0.0173464
546	CSGVFTYAVIFEHFWYPRDS	0.0173136
547	CSGAHTLSLDLPGYHRTWGQ	0.0173062
548	CSGGPYNFWAYAMEPFKALW	0.0172249
549	CSGMNPLDRLWKTNAVMQGT	0.0171572
550	CSGNGALYNIHDEPSNLYRI	0.0171414
551	CSGNGKSANMWHNLSDQFMH	0.0170201
552	CSGVSTPGSDNYPHTYDSMK	0.0170167
553	CSGMQYWKYVQWNIQGFLWA	0.0170076
554	CSGESVTEGDVRWEKGISST	0.0169445
555	CSGYQEGHSYFDHKPKTRFF	0.0169342
556	CSGPVHYAVTPMYSLYDTVF	0.0169206
557	CSGPMYNHFELGWRHYGIFY	0.0167618
558	CSGRFTAIIGPNGSGPQNGW	0.0166965
559	CSGRRGRVIECDVVKGSCQD	0.0166718
560	CSGYKATVIERYYTPGSQPH	0.016653
561	CSGPMAVHPGNAKMKFFYDH	0.0166513
562	CSGEQFQNSFMALLFFRYLA	0.0166112
563	CSGQLMHDRPLESELEERTH	0.0165102
564	CSGYMTWKRPHAQVYSDMEL	0.0164724
565	CSGRRYPDMYYTPRHQLRHD	0.0163993
566	CSGYPKPDDYKPLLHPELKY	0.0163958
567	CSGNIWLRFLAFFPKAWHSI	0.0163938
568	CSGQGQYGMGIKGYLYAKWY	0.0163596
569	CSGEITPQQEMAYQTFSYYK	0.0163345
570	CSGRRQDIMYDRHYWIPNII	0.0162464
571	CSGKAEDDMYSLGNGPRKSL	0.0162254
572	CSGMWYDQHGNLTTYWRAAD	0.0159844
573	CSGNPYMGRFGRAWMYREMD	0.0159601
574	CSGYDQAKLFYDDTTSYTKQ	0.0159451
575	CSGDVAHKWTPIGTYWDYEV	0.01571
576	CSGPQYQFLSPGVGMEWHGD	0.0156929
577	CSGGAFYSILVETNKHSPKL	0.015629
578	CSGWMYSHPRYVYQQDYMAT	0.0155998
579	CSGRTGFVDLVAAMGYAKKF	0.0155941
580	CSGVDFWAPQIRQFMHPIGV	0.0155557
581	CSGSYEYWMEHHVIIWFARP	0.0154754
582	CSGSMQYQYRKASKAYFLVN	0.0153888
583	CSGNQSWVGELGHFTFEVMS	0.0153585
584	CSGHWIRYMSVVIYLKDNIG	0.0153397
585	CSGYHATVPWGLNWHLSAIY	0.0153191
586	CSGHHFKAYRFAYFDFDGTP	0.0153128
587	CSGHEMIHPTGIKKDWPYFR	0.0152989
588	CSGYKLKDWTSNQQVDQTFW	0.015199
589	CSGAGVHAGTPNSKEYDWEE	0.0151205
590	CSGGSHPAYLPIIQSSPNDF	0.01504
591	CSGRQLLFLMLHHDYERNWL	0.0150303
592	CSGVRINSDKELLTEQNHQV	0.0150098
593	CSGMSSRIFRQVPYGWQDNS	0.0150096
594	CSGEPSMQKYKLKGGKLNEH	0.0149973
595	CSGGKYEDGKIPNWFARENM	0.0148326
596	CSGTYATSKPSMWPYTYSRN	0.0148038
597	CSGKWEKNEYFFDGLYKTYD	0.0147618
598	CSGAPELPTDRTHTLSDAKD	0.014735
599	CSGDHQWVIWNNYQQHQMHP	0.0146488
600	CSGKDRYEIKDPVLYHGVQG	0.0145436
601	CSGQFVVYPYYSKHMEFQIF	0.0144593
602	CSGGAAVDYDYKRYAHAGMS	0.0143068
603	CSGSRKQVEGPPVYSNLPKN	0.0142894
604	CSGPPYFRTYWNTQLWAGKR	0.0142501
605	CSGDTIWHEIYEMGWHNVEN	0.0142384
606	CSGGQRPHAVKWNGFTTWFD	0.0142245
607	CSGMWFMKISYAVAYMDPPR	0.0142081
608	CSGGYEYDNPFWFGIRFHES	0.014179
609	CSGDMMHQTRMKIIQGFMGY	0.0140595
610	CSGFIHLTPSSIHLLYRYYQ	0.014052
611	CSGQNMKEYHDHWYFKKSFH	0.0140339
612	CSGEDYQTPRKYVLQNIYPH	0.0140314
613	CSGNNLHKHLIYYIFRIHAY	0.0138946
614	CSGTFKHNMWVPQYWWATST	0.0138938
615	CSGGHNDWWVSMWYPPLTKD	0.0138917
616	CSGPTDYWFPREDKDHFWWT	0.0138517
617	CSGTSIKWPDQHASTPRKEG	0.0138482
618	CSGRHYWAYVWLSKLMILVP	0.0138391
619	CSGIDHKLHYHAAHWSKLQS	0.0138329
620	CSGDRADLHSEGWHDVYSWF	0.0138295
621	CSGVFHKLDSYNHQRYVFYQ	0.0137983
622	CSGLMKSQLKAGYPEYMSNN	0.0137946
623	CSGPYNHSLYHHMMTYPILF	0.0136848
624	CSGIQHLSIKDWIPQFREYS	0.0136781
625	CSGQSSETMYSYYGYLHYYM	0.0135425
626	CSGYAGHSFRPNWYYYVVNS	0.0135141
627	CSGHKKQPPYTKQYFHNYKF	0.0135006
628	CSGFDQLRYAIKMWAIYQGY	0.0134195
629	CSGVWIAADYPQYTVSHLYA	0.0133681
630	CSGAYPIGVHWQILSGQSSS	0.0133308
631	CSGSRWLDYYGTSGMPDMHN	0.0133099
632	CSGRYDANLMEAHEDEYYKL	0.0132771
633	CSGPDHAVLEMKDLSLGGVL	0.0132333
634	CSGHANWHSQLSNYFYDNWN	0.0132256
635	CSGVAVFRTIPTDLYMIENG	0.0131635
636	CSGYYWWDDYWYWYYYKKKK	0.0131183
637	CSGWIDTIRGRQWPDDTFDM	0.0131175
638	CSGFTADLMEWNPTRGATAQ	0.0130228
639	CSGYYTNIDMAWFRAISEFF	0.0130065
640	CSGYIFTEMASRPRGAHWAG	0.0129932
641	CSGRKEHDGLQIEWAPYLNA	0.0129893
642	CSGYYKNPYMSEQVQIWYYP	0.0129556
643	CSGLKDPSYGWEILDEFYNV	0.0129487
644	CSGFYWLQWEVKIQKWDGKG	0.0129406
645	CSGNATTKNVQPAIYTYMSN	0.0129379
646	CSGLDQLSEYGIPLTKYAYI	0.0129111
647	CSGNQPYMWYGPPTYNFVKA	0.0128625
648	CSGPPKSERIRYPHGFFPNY	0.0128052
649	CSGETQRFFWTEYLGKSTDN	0.012737
650	CSGETAQFSNHRFSPIEALR	0.0127154
651	CSGYRAVALDLPAHHAQRHD	0.0126601
652	CSGWSARFPEDQSYLVVWPH	0.0126475
653	CSGDFLNHEMNHYKFWVGWV	0.012622
654	CSGLYWPVARVDDGWLPTMY	0.012555
655	CSGYAYMQSIVWAPNILKTT	0.0125545
656	CSGDYMYYQMTWRLHEPQMH	0.0125224
657	CSGFYQQLRSWTITYVRQYD	0.0124896
658	CSGWKRMGYWYYMKHLLPAM	0.012487
659	CSGPFYNAITTWGHVIYKYA	0.0124595
660	CSGSSGFEPAVKATKLYHMY	0.0124405
661	CSGNFHHLVFYQQQTLAPYP	0.0123362
662	CSGEYAFWDEIQNHLKWIYT	0.012326
663	CSGWANWHYQQQYTAYLIRK	0.0121969
664	CSGVKKGPTDEYYRSNDQNF	0.0121829
665	CSGNPYKWQALPERVAHNWD	0.0121739
666	CSGAHESSPWRGSFWDDPTS	0.0121683
667	CSGPMGRRYYLHSDVYSYAL	0.0121496
668	CSGMAILEGHEFYDWLQQQH	0.0121483
669	CSGWMFGNPQPYQRRRPGID	0.012143
670	CSGTVSTFGYRQWPRQHPMQ	0.0121398
671	CSGEAGGAWYYKRLIYIYKV	0.0121297
672	CSGYKSEQNIKVDMRGFQLH	0.0121003
673	CSGMYSPKGWWGYYRHRIHI	0.0120342
674	CSGMGRDPAYMDMRWRRIWP	0.0120147
675	CSGEFAPRYFNSRPHLCPAG	0.0119849
676	CSGGPHYRLMEMMTYRDKMK	0.0119773
677	CSGFNSKYRDDLYSLNWYEF	0.0119415
678	CSGADVLPEAAALVKLFHLP	0.0118973
679	CSGAERHYTDSRRWDRRYLR	0.0118849
680	CSGTSKVTDYYMHLRNIVWK	0.0118414
681	CSGRDFFESVNFWRFSGGLN	0.0118382
682	CSGPHDIWKYPLVYATYEVF	0.0117855
683	CSGMMPENHHSMASLDGETG	0.0117842
684	CSGHPEKHPLWHEMHHWQAY	0.0117749
685	CSGQRPIKFAGYANNNYSQR	0.0117684
686	CSGQWHHMNPYKWSYFWKTQ	0.0117161
687	CSGYFISPVGYMAMFTIRWE	0.0116536
688	CSGDQAAALLTARYQDFQFP	0.0116331
689	CSGYIYKRIDHYPDTSYSPF	0.0116305
690	CSGQITDILSGAIVNAEHQP	0.01161
691	CSGYKMQFGYAATLHMPLKP	0.0115967
692	CSGDPPQHFDYQVRHKYVFA	0.0115834
693	CSGSNRYWHRVWYDITHYFT	0.0115366
694	CSGKISGTNEYWILQPDAVW	0.0115225
695	CSGAVMQKMHGSGFHIQIYF	0.0115181
696	CSGDPLKTFEVSIAGHEYHL	0.0115103
697	CSGWVYIQKIVYKHNLVGSS	0.0115006
698	CSGINIKPVNWHDHWEIWYH	0.0114671
699	CSGGQYLQPSTRTWIMPIVT	0.011467
700	CSGPRRKNALESEMSTRSGR	0.0114561
701	CSGDRGGFNKFGVFKKEVYL	0.0114499
702	CSGVMDVRYDLAAMVITWLA	0.0114429
703	CSGSAPVSNTAEYQTLEKKL	0.011428
704	CSGRFHISEPLTYDHVQYER	0.0114214
705	CSGGAYGEHNVNDITWRIAY	0.0113882
706	CSGFINWHHGVPQLEYTYIG	0.0113279
707	CSGVVYDNRSAHSRYYMKNS	0.0112433
708	CSGEQDHGAHFKPIFKNIDN	0.0112351
709	CSGQSQKDITIHEATQQRVQ	0.0112162
710	CSGLPKPGLNPDRMHHYLYY	0.0110805
711	CSGPYMFAISSGWAHKGMYA	0.0110563
712	CSGHTERMNQRSQYYENTAL	0.0109617
713	CSGIAYYHVEMTYAKTWVDR	0.0109424
714	CSGYNIYTYPMSWKYPNYGK	0.0109214
715	CSGHYNRQYNNYYQGKYRSL	0.0108984
716	CSGYRIEHLNQGFERKLEDF	0.0108935
717	CSGMGSDNGQYWDNGTKNWQ	0.0108923
718	CSGLAEWNHHYHAEYPTIQM	0.010885
719	CSGEKHNIYPYLYKYIHWMY	0.0108788
720	CSGDEHWYDYPMPIKIDRLA	0.0108467
721	CSGKADAMMSRYWWRQNLWW	0.0108413
722	CSGALPKNENGWEFWGRYWW	0.0108299
723	CSGHGGYWKWHPYYGIFYHK	0.0107685
724	CSGPVQNKNGQFYAWVWTHA	0.0107033
725	CSGSYQPTSIPQGLPELELE	0.0106395
726	CSGTMLTPGLPGGFYQPWFS	0.0106325
727	CSGFVLNGYWAYGQNYKADI	0.0104791
728	CSGQEMWPIPDYGIPYIHKL	0.0104488
729	CSGQIDVYDNWYTHFWMNVA	0.0104136
730	CSGQDVLHDTHDDGARAMKQ	0.0103959
731	CSGDHGYLWYFGQAGPNPAE	0.0103833
732	CSGGTRHGDPHFDKQKVYAW	0.0103679
733	CSGFSPHYQYVGLFPYVKYI	0.0103524
734	CSGTPYVVVYDIFIIHGLLE	0.0103487
735	CSGWVNYNRLTWEYRYIAPY	0.0103436
736	CSGWDNYGYYRKKQMAWKDG	0.0102951
737	CSGYMFPTTAQAWVGHYNKY	0.0102946
738	CSGVHNFRNMVLTDYVDLSW	0.0102655
739	CSGWSRLANQSGPGEVNLDY	0.0102391
740	CSGREVGDEWKLRVENDYEY	0.0102254
741	CSGLDSHHIHDYSNLQLIPG	0.0101967
742	CSGPHSSTARWELLPGIPIH	0.0101845
743	CSGQTWQNHWRHPQASGLMD	0.0101519
744	CSGAGFINLYQMSRTIAYKL	0.0101152
745	CSGMYGSHVHIFMDYLVIAE	0.0100837
746	CSGMQRVENIKKPADHQAYM	0.0100082
747	CSGVEVRKPMSDKSTYYTVN	0.00999828
748	CSGIYAQNAKVAKGEMFISF	0.00998747
749	CSGMKFAEGQYFQEYNKWWH	0.00992269
750	CSGISQAVGYHDTEKMMWWT	0.00988983
751	CSGEQYFQKKKEAIEVDDAP	0.00988971
752	CSGRADYDYYYFKLFHYSLQ	0.00985335
753	CSGKPKMIVIAYQPPLANRV	0.00985021
754	CSGHRKSRVGTYTANLHMYY	0.00982888
755	CSGNFTMAVHRMWSPPGIYS	0.00982692
756	CSGNRVPDLRHYKELKMEIY	0.00981462
757	CSGNHKHNWNYAVYWQTQTN	0.00981356
758	CSGYDRYTRWIWEKTAENLN	0.0097842
759	CSGSIIRWSVDPPHLHARYW	0.0097703
760	CSGENGYWLQYASFYPTTTH	0.00975438
761	CSGGVGLDEWVVRNAEYHVY	0.00975173
762	CSGTAYQELYLHYWWYLWKM	0.00974132
763	CSGGLHMKEHMISKFSMHYV	0.00973805
764	CSGNEGQTKAAFDTYLKHGS	0.0097059
765	CSGLPIYAWMGYHKMYAAQK	0.00967605
766	CSGRYDVPLKRLVWIHIDGE	0.00965609
767	CSGEYYHYQVGRAFMYGHQD	0.00965101
768	CSGQIYEKVYSYRDNWPERW	0.00962169
769	CSGYYNYHLTGEYQPVYNVS	0.00960443
770	CSGRVWYMGFYGTSFDRLGD	0.00959341
771	CSGMEEFKNPKVAWVVLGFM	0.00958093
772	CSGIHGLIPDYNMYMHHTEI	0.00956286
773	CSGLNSTNADWNAYWIGHYT	0.00949727
774	CSGGFLGGLGQLVHGSASWA	0.00949418
775	CSGEVSHNMYEPGYIFYIQP	0.00948146
776	CSGWKHTEPSTQMWMHPYTW	0.00943994
777	CSGDRPYHDIFNGAVFWFKQ	0.00942133
778	CSGRQIEDLMYKMNHTAWWY	0.00941179
779	CSGQTRKSLELKKKTSEKEI	0.00941015
780	CSGWKYWDGFYKYYVTREHP	0.00939456
781	CSGNSERDKPPQPMINLNYF	0.00939018
782	CSGWKHKYHKAAAYFHKPFW	0.00936489
783	CSGYGEYFKEHKSHAYLRYK	0.00936115
784	CSGQLNVNRNRFFYLTHSYN	0.0093419
785	CSGAAIHAHQQSVRAVEWYD	0.00931919
786	CSGHGKEISLFHDNTGKKQH	0.00931146
787	CSGQGQYYYYEWDSTLDLRK	0.00930726
788	CSGGGKVKAAYQPFYYDWKM	0.00928483
789	CSGATMTMMFVEKMHATGYP	0.00924168
790	CSGTGWGQLHTNEYFLAHEW	0.00924162
791	CSGAEKLTIFNFWHLQKMYL	0.00920403
792	CSGKHQMEIISHYAYSDFMN	0.00919095
793	CSGSHYNHTIYLRIKKPNAY	0.00917101
794	CSGDYIRQASHHRHSFPNNI	0.00916445
795	CSGTEGDVRWEKGISSTVEK	0.00910381
796	CSGPYKFVVWMKGSNDYKYQ	0.00910303
797	CSGQHDSPVITGMRYPQYHH	0.00908598
798	CSGYANEWRLRDHNYFQQVH	0.00906045
799	CSGLSFENYFARGMWVQPIK	0.00904823
800	CSGQIKERQEWMWFAKHATA	0.0090416
801	CSGYDMKKQLVADSFYQYVI	0.0090413
802	CSGRAILYKRLKVPPLSHPP	0.00901694
803	CSGMEKYHSDIMYATNHAKS	0.0089678
804	CSGNMYMRGEDAFQHDRLWH	0.00895949
805	CSGLSMMKNGTIKAMYDVHQ	0.00895187
806	CSGFSPPYIHISFKMNDWRP	0.00891539
807	CSGNAFAPFAWMQIKRIFEY	0.008913
808	CSGSYLVKKFMAGFQTNHLR	0.00890847
809	CSGIEHFFYWFRIEKEIWGY	0.00888
810	CSGWGELMYNTNAVKGVPNI	0.00884811
811	CSGAPQILLPGWPDPLADTS	0.00884393
812	CSGWIYEQMQGYRHGMLQHW	0.00883768
813	CSGHGRAEMYLEQLSMFYEH	0.00882089
814	CSGKKSAPGYWYLYQISLFG	0.00881912
815	CSGYGYTEIMWHETHVPYVG	0.00881432
816	CSGWMRPDVEWDQHPYITMY	0.00880631
817	FID_0.125	0.00879361
818	CSGFMIWAWMNEWPRMTAYK	0.00878386
819	CSGRGFIYLKAQVFPVKLSS	0.00876013
820	CSGYWIGLRPYENPSGAKSF	0.00868483
821	CSGRNYINKYITYYLVPKGV	0.00867343
822	CSGYFVKLDAYGYRPTRNMK	0.008657
823	CSGMYGFWHQEFYKGVQDGL	0.0086515
824	CSGQKMAVWQGTTIWKFTMY	0.00865043
825	CSGGHHVKTDYNEYFAGYRD	0.00864977
826	CSGIWSKTDNLPYYIYVEYQ	0.00863476
827	CSGFNHNRGHEYYHLMYWVS	0.00862633
828	CSGGSYWERDFQNHTDKVWF	0.00859566
829	CSGESNMDYIIRAERTKQQG	0.00859243
830	CSGAALVKLFHLPTSRCQSP	0.00857301
831	CSGQYYRSGPVLIKSDYGKG	0.00853958
832	CSGHKHQTPTGIWYPHYMHY	0.00853613
833	CSGDWESRGTWAWEAHPFSK	0.00853245
834	CSGRYTYQSIPYWDINTYAG	0.00848704
835	CSGPYYQQGPYVKYWKQKWL	0.00847685
836	CSGRSEWPLWGYMPLPKYTL	0.00846112
837	CSGYVPYQVWYPTIWIEKAI	0.00845952
838	CSGLESWPQIWKGNAFSVAH	0.00840558
839	CSGYAHSDMDMYPQPRWYIG	0.00839964
840	CSGYAETVVHTYHGHSHYVF	0.00839566
841	CSGYFRAKQALEVGTRITSV	0.00837949
842	CSGYHNKFLMWRESFHSAVK	0.00836941
843	CSGRWQGVMDWISFLYGFAP	0.008358
844	CSGVAKFQYDMSLLQIRKYG	0.00833052
845	CSGHHRKKRWFFYFWYKKHF	0.00831363
846	CSGPAHETYMVTQTTMVGYA	0.008313
847	CSGDKLMDFNPLSAETSQKG	0.00831023
848	CSGKPNNYTVWWERTLPYSW	0.00829959
849	CSGWPFLKYAPKREDYIYGT	0.00829906
850	CSGPGAARWHFSTPLEPMPR	0.0082638
851	CSGDRNHIYRDVYGNKESYQ	0.00822307
852	CSGYYAQVRYATRFWNKGKY	0.00819877
853	CSGWWTPYDNDIHWMPWHKV	0.00818613
854	CSGRPKPRDLKILEICPDPN	0.00813839
855	CSGYVHAMHYPFHVMRWQLG	0.00813208
856	CSGDYRDRRIAFAGYTYWPN	0.00810298
857	CSGYFFMYDDDHMRKMLIQA	0.00809067
858	CSGYMMHSEYVDRTDDYWGK	0.00804554
859	CSGSFKAGYREEQNYPSMYE	0.00801726
860	CSGMEQSLQFKKVLYLSSYY	0.00800758
861	CSGKNLHYSQPIKGNQSDER	0.00800265
862	CSGDWEMHWTNAEDFHRDYF	0.00800191
863	CSGHPIYKDYYSVYAMVHQQ	0.0079935
864	CSGQNTIHEWWQFDQGLSFI	0.0079933
865	CSGDDEQQDKLMSMMTIGHL	0.00799129
866	CSGNVQQQQFWYEVHEATNK	0.00798735
867	CSGRWVDQKYSEQYLSKEWR	0.00795684
868	CSGEIWSAMNGAHLLEYKQY	0.00794447
869	CSGPYYMMSQIVLTHFEQTE	0.00794324
870	CSGKTLYYAGTSKNYYKQTS	0.00792156
871	CSGYFYLYIMPKKRNEHKQP	0.00792024
872	CSGPPESQLQHNKWNYPEYL	0.00790305
873	CSGDAYTNQDISEEEHMHRY	0.00788177
874	CSGVNGEYSMYFSASHWGTH	0.00785783
875	CSGITTWMYTFHHYMLLYPH	0.00779439
876	CSGFRKRAKYSFNLEPYWET	0.0077898
877	CSGESAKKTIIKGIYNYLYP	0.00778491
878	CSGKRWSNYDEKILFWDNEY	0.00777025
879	CSGNMIQQWIAAHYPLSAFI	0.00775281
880	CSGNHLAMDNQRNHMANKHY	0.0077505
881	CSGRAGRYQFELYLNNDHQY	0.00772928
882	CSGTVLSYWKRHKYTIGFKD	0.00772449
883	CSGGNVWSYDNSKDIGKTLN	0.00771032
884	CSGIYSFALQNIATATYGSF	0.00765394
885	CSGLTTAIALPPRLKEMKSQ	0.00764531
886	CSGLHLMAYHVYRSQYFHMF	0.00763878
887	CSGRWGGYDWFAQNGWGRHF	0.00760811
888	CSGYAAHGRNYYKWYSLGSK	0.00756483
889	CSGPYMQYMPDLVWWNWRTR	0.00756272
890	CSGYARQYPHFSYDWSYRTE	0.00753093
891	CSGDHWRNDYWTSLIMITGA	0.00752217
892	CSGYQMWFSSWTGEMAKHYL	0.00750176
893	CSGERNMMMAHDDHHIAKLL	0.00749415
894	CSGDPLVFSIQSQMYWRKQW	0.00749249
895	CSGSAGHWKFNSRYEHNTEY	0.00748826
896	CSGRVNHMDVHWMPIVVYGA	0.00745949
897	CSGMLHPVIAYGGFTKRSWP	0.00744153
898	CSGGFSSMLGWDAKRRYAKF	0.00742214
899	CSGTSDRLHSEKLFYFMQKF	0.00741086
900	CSGARRTFAYQVTGDKEEIE	0.00740895
901	CSGPPACPSPKENPRGRRIY	0.00739013
902	CSGYVKFAWDQIYPMRTFLF	0.00738047
903	CSGAYRVLMRLMVNVHKKIA	0.00737821
904	CSGQETSRIQPMHHAYTHDH	0.0073766
905	CSGPMWGQDYRLYYPIKYLR	0.00735673
906	CSGTAVNANPSTDNHQMENS	0.00734931
907	CSGLSVPYPYHHEYAESPVH	0.00730753
908	CSGIDSTVYPGHWQWQFIYT	0.00730197
909	CSGPYFIKEYMARKDVAWWI	0.00723157
910	CSGRQGLNHYPVAYYSENPW	0.00722569
911	CSGLVYYQIPSGVTRMDYTV	0.00722454
912	CSGHYHYMGMTQGDYDPDSG	0.00721485
913	CSGEYTRIVTNLAVPWHQDY	0.00721206
914	CSGRYVTARMGSEMHRLWAL	0.00718579
915	CSGAMHVVDYAHDFMQLFRA	0.00717662
916	CSGPSPDPWWYRNPGWSIDW	0.00717296
917	CSGDNGGHNSEYDRLGGDIG	0.00715968
918	CSGVDSYSAWHTKGMSNKLY	0.00713432
919	CSGYYDIWARMREKMMEYDF	0.00712616
920	CSGPSNDWDIYYWATGPEGP	0.00711886
921	CSGTHYMVYPKHSVMMFDIP	0.00710531
922	CSGHWKGDLRSGRHYHHQEF	0.00710414
923	CSGMRARDKKKQWNLYFNLT	0.00708581
924	CSGQPQYEHKNQLYYMNDEF	0.00707382
925	CSGTTMYNGPISKDYQMISQ	0.0070616
926	CSGNTESDMWDNWRDNLQVR	0.00703116
927	CSGHNWERDYSEVMSITSPH	0.00701149
928	CSGLYKRGNHWFYHHSPFPH	0.00700494
929	CSGNDKKGNYKLLYASNAYK	0.00698171
930	CSGHDMRLDVRHHAVYKMTM	0.0069719
931	CSGDHNMLFTYHSTLGFYKW	0.00696878
932	CSGGKPIPNPLLGLDSTGSA	0.00696783
933	CSGYLIVPTAPVYVRYNAVA	0.00696629
934	CSGYWKTRYYAMGARDYEYD	0.00696597
935	CSGWATNRIDHSKVGYPVFQ	0.00694374
936	CSGRVPGTTVGAYIRSESRN	0.00692826
937	CSGYHDLFEQFSFHQGMFLQ	0.00690336
938	CSGMTYYNRRVPFIIHAKYA	0.00689589
939	CSGGIADVPTSAQHGMNTFG	0.00687232
940	CSGGEDQQENNPEGQHREKE	0.00685938
941	CSGYETHQNVRYWMRLHWWK	0.00683176
942	CSGRPTYKNTETKHSSENGH	0.00681427
943	CSGSWFHDVQYRRWDGGTEF	0.00679795
944	CSGNEQLLRTPTRWVFQTPD	0.00677778
945	CSGWLDHWHDMHPRLAYYDM	0.0067767
946	CSGPYHKLSIERTPKHEHEM	0.00677405
947	CSGVTYLGGNSQWHIEKLWQ	0.00676331
948	CSGDMIMQWTDYYVNPRKLR	0.0067402
949	CSGDQLPYPQHMNWMPWNYH	0.00673922
950	CSGTNTVKPAVISHGMNEDN	0.00673319
951	CSGWYHTVLRYRMEHYKAMA	0.00672945
952	CSGKGANWAPYMSVQDGIFI	0.00672618
953	CSGSERYDYKQWQTEAPADY	0.00672257
954	CSGWDIVHNDGESVLHETNL	0.00666375
955	CSGRKAVAQKDGEMGDNMKV	0.00666344
956	CSGVHGTDSEGNDNQQKLSN	0.0066539
957	CSGEHNDARIMYALMRGYAL	0.0066495
958	CSGDIRYVLRDDRRIQEKNP	0.00664858
959	CSGQVGKIFMYSDPYVVMAF	0.0066118
960	CSGGVTGVKPYHQPEEPDEW	0.00659979
961	CSGKFGRNTYFMPPSVHYYS	0.00658156
962	CSGSETSYQPTSIPQGLPEL	0.00655968
963	CSGYFLNSQYPYYRDKHTSY	0.00655951
964	CSGHYNLVYYMMSEYYRKHL	0.00654098
965	CSGESEVVSFLTTAIALPPR	0.00654
966	CSGAHMAMAHLVFDWKSGRY	0.00653608
967	CSGVHRWDWDPPFPETNHPP	0.00650994
968	CSGHTFQFNMSWHMYWSDQP	0.00649519
969	CSGWDQAWSRVEVYKFLSWN	0.00648639
970	CSGAPHFHIMFQIVWMVSAN	0.00648536
971	CSGAPVIKDMQGKDNADHQV	0.00646856
972	CSGPWKGYRFHFLGHVDMYK	0.00644632
973	CSGYNAHYYHQMNYDMFMEK	0.00641448
974	CSGMMWPYFMVVFTPKMADK	0.00635824
975	CSGPYNREQKYFEIPHMLVF	0.00635639
976	CSGDQNEWNTEFWSHLEVPH	0.00634764
977	CSGLVGMHWRSEHNTHQTDW	0.00634703
978	CSGQSAMDATFYRQFQIMPH	0.00634692
979	CSGKAEQSQAGSGAGQGSTP	0.00633834
980	CSGEALYAIAVHYMIANKVN	0.00633075
981	CSGTKTPIMWMQFHIVGYAT	0.00632928
982	CSGNPSMYPPFMFPVWPKWD	0.00630713
983	CSGDWWMARIPNGVLIIYQS	0.0063024
984	CSGGHNPRSAAFFDEYESME	0.00628749
985	CSGWGMFFSETFSKDWKYYP	0.00626477
986	CSGIKLHVKEMKEVPLPEAA	0.00625943
987	CSGFAAYWHPVIQGVTMTSV	0.00623148
988	CSGVNRDKGLLFERDMGEKM	0.00622504
989	CSGNITHSSAHAHYTWIQHN	0.00621902
990	CSGEYYRRPAPWSLHWIVEE	0.00621322
991	CSGVHNENFRAHIWMTYRME	0.00620274
992	CSGMFLKSWNEYNFSMKMEK	0.00618811
993	CSGQFKEYDTIGPVYMYLVK	0.00617335
994	CSGRGEFIWDVVKEFHLMGR	0.0061707
995	CSGWLPRGIYPYLGYYIGVH	0.00610853
996	CSGEREHQADFTMLYDRFWG	0.00610627
997	CSGQQAWQVRSPAVQSPAKV	0.00609915
998	CSGPGHKDDHYIKAQLNFYN	0.00608006
999	CSGIFALDIDIPFNHMDYKG	0.00606932
1000	CSGMYMPGNVHAVWMSRTFD	0.00604665
1001	CSGHIYVENKWHYQDWYGRI	0.00603629
1002	CSGRLLKEVDVMVLVYTHPH	0.00602289
1003	CSGSYNMDKYFTYSWYREER	0.00602219
1004	CSGDNAPYYYREEWHKEFNK	0.0060006
1005	CSGTAHMMGKPASYYAYQMF	0.00599695
1006	CSGPQPHGYMPYYEQHTMSN	0.00599008
1007	CSGRQSRYPEKMGFTWHIVY	0.00598845
1008	CSGFLDHRPTSYAESPNRHY	0.0059563
1009	CSGYDQYSKKRFYSLLVMHY	0.00595026
1010	CSGELEARTAAGYYNYTALN	0.0059472
1011	CSGQRKMLDRYWPYAIFMRT	0.00593539
1012	CSGKDARDPDLQMWTPQAQQ	0.0059348
1013	CSGMMIKWTDQNDSMVPIVN	0.00593047
1014	CSGSSHPQIIAWWHWFAQIY	0.00592022
1015	CSGYQYDRHVWYPWGDDASR	0.0059082
1016	CSGVDPYEEYHAVWMVYRID	0.0058978
1017	CSGTNWLLSGGSFVYPQQWW	0.00588332
1018	CSGWYPHLRQIPIEGRNTLV	0.00586584
1019	CSGERAIGHEQIIETREAAT	0.00586173
1020	CSGVDYLIFFYAEMMNQRPA	0.00586158
1021	CSGKVPRYYIEVGERRHYWP	0.00585704
1022	CSGHSYSLQKEQKSVSEEKD	0.00585495
1023	CSGKSADLQRDVVASTKEHS	0.00583523
1024	CSGDPLQEEIYMYGRGLHRA	0.00582696
1025	CSGSGWQDTDLYPWKTNYSQ	0.00581781
1026	CSGQTKQNITDIWHGMDDYY	0.00581109
1027	CSGKDAPTEWLYTPQWSPYH	0.00579759
1028	CSGVSIILYSGQRFEERWGQ	0.00579311
1029	CSGKKLPPASLKHRDDPSRQ	0.00577586
1030	CSGGNNFKIWHYKHIEVWAN	0.00576641
1031	CSGFTHYPMLITKQYHEYQY	0.00575593
1032	CSGYSPKHMFPYEYENAVLD	0.00575558
1033	CSGQYWKYGDVVEYLPHRVY	0.00575015
1034	CSGKLKPVIMSDILDEMRVH	0.00574421
1035	CSGYIDQVMVMDRYFHHNRR	0.00574328
1036	CSGITQIGRGHQVKLNGNTY	0.00573386
1037	CSGNILYKVKVNHTDNFPYI	0.00573347
1038	CSGSTASTLKYEDSASTQQK	0.00573169
1039	CSGGGRSVYQDISANREYTK	0.00572366
1040	CSGISNYPKIQTWNYFYYYH	0.00571713
1041	CSGYSKGNENVGQRQLMSHQ	0.00571573
1042	CSGMDVYNHEDRYKSDQILW	0.00571354
1043	CSGYYHIHPVTDMRMPIKIQ	0.00570345
1044	CSGMLYQMPNHQGSTVFLWH	0.00569171
1045	CSGERRNIKSGRYLSQWDGR	0.00568576
1046	CSGFWTKHDYLYEYAWLYEL	0.00567582
1047	CSGEKRYYLKYKGNWMLSNL	0.0056657
1048	CSGKESIWGHAFYPKHKDYR	0.00566342
1049	CSGPLIKEHDVKVRKWEYRA	0.00565381
1050	CSGYWHDQERHNIPKQHHAV	0.00563933
1051	CSGYYWWDEYWYFWFFRRHR	0.0056297
1052	CSGISHFNTQRDYMWPMTQD	0.00561464
1053	CSGLYVLWVTYWKPYAFKFR	0.00561279
1054	CSGNHFIYDMRHTSDNYLQS	0.00558939
1055	CSGTGPWGILNDYMRHPIWR	0.00556813
1056	CSGSYDWWLHWSMNLWDVAQ	0.00556123
1057	CSGEYYRTINHVQRMNAAKS	0.00555345
1058	CSGKGYFPFGYNHDVTKNGQ	0.00555184
1059	CSGNYRRVEAHTFYTDSHDM	0.00554554
1060	CSGMVGLNGKPIMAHKWDFL	0.00554207
1061	CSGWGVPGAKQYAQDFWMAL	0.00553626
1062	CSGEYPPLYEKYYVVDKTFR	0.00553375
1063	CSGFNRAWKFFGNDPYTFMD	0.00552791
1064	CSGWWVLKPYIYQKYHTNQE	0.00552351
1065	CSGPSPGAANKWMHFKYIGL	0.00550856
1066	CSGYHRWMHYLFMEEKNSKN	0.00550696
1067	CSGNKVHPKSKEQKVYINYP	0.00550212
1068	CSGTETSYQWHPGMRHVLAY	0.00549731
1069	CSGKQDYLRGYSTGFPVDDY	0.005483
1070	CSGHHTIMFDPKYWSWASRY	0.0054827
1071	CSGSNRMPPTWLWQYWTIKS	0.00547187
1072	CSGYKLPYAISKARQPKRMF	0.00547061
1073	CSGTGQGQLQAHAFYFLSYP	0.00546573
1074	CSGIHAFYNAALSFVGKFSG	0.00544544
1075	CSGHSNEFYNITWWYVDGHP	0.005444
1076	CSGQEDMVVSTQEEYGWHRS	0.0054395
1077	CSGIASSSGSTAGQYDLVKC	0.00543685
1078	CSGYYHHGYYMTRISADKPK	0.00542342
1079	CSGLYFLWGRQEHFYVSSKA	0.0054217
1080	CSGFFNFWSHLHKNNWLDLV	0.00541925
1081	CSGGITYKRYIQEYHTPIWK	0.0053954
1082	CSGMSLFELRMHPADMYYDE	0.00538311
1083	CSGASHNRLWTWFRDNYGDR	0.00538269
1084	CSGSYEFFFYDPPSKQYPLS	0.00537081
1085	CSGMLELGFSKVLGDREVQS	0.00536919
1086	CSGGDAGWDGLYAIQMQHRS	0.00535704
1087	CSGVKRAWYVDMGAVKFEQK	0.00534982
1088	CSGIPGHRHYPATHMPQMSM	0.00534687
1089	CSGYKFYRMDHSDRSALYRS	0.00534582
1090	CSGAFLALEQDPRESTHKML	0.00533541
1091	CSGELWYQGGTVRQQVNWQR	0.00533509
1092	CSGKSKSTMPTQFYYYESNY	0.00533001
1093	CSGNSYDPHYDYYVLMGRMR	0.00532986
1094	CSGPKPFVHQPAHFVYQQVK	0.00532067
1095	CSGHHFWMWPDEWSYKNIAA	0.00531948
1096	CSGWINYVLKQGHPYFGQHK	0.00531319
1097	CSGEYPKAWNYKSSIHWHSK	0.00530775
1098	CSGHAVVWNFHRNMYNGMRT	0.00530515
1099	CSGHFENPYNHLAIYWRVYE	0.00528574
1100	CSGTMETAKQKTYNILIWYY	0.00528135
1101	CSGHPRFFYQRFFEPYQGQS	0.00527146
1102	CSGWMYWYYSSSHERIHRGV	0.00526591
1103	CSGYTSEKADPYPDFVAEWH	0.00525318
1104	CSGDNVSQYREHENFSSLDQ	0.00524564
1105	CSGAMPYVRYMAAERWPWIM	0.0052422
1106	CSGGWTYETMRFYPNVHLVR	0.00522934
1107	CSGLMGFHNKEWYYRRQDDD	0.00522814
1108	CSGMINGEGSNAKLMNRWNS	0.00520955
1109	CSGLGMNRMDRIVDMDQHEV	0.00520524
1110	CSGMLAMMHAWTFNWGVHHS	0.00520477
1111	CSGGFQIGGMRDHYNYAGYG	0.00519756
1112	CSGFEQSTGQVQYVHNFYHW	0.00518345
1113	CSGIALWMHNIDVTKHVTWH	0.00518215
1114	CSGINDMLTYHEHLVEFTYN	0.00518097
1115	CSGMPYYYDPVIKPWEMWSM	0.00515308
1116	CSGLRHVPHPMGMQVHVYGS	0.00515076
1117	CSGMVLDKVSDWQSNKLDQT	0.00514379
1118	CSGYVQAPYGGWRHTVSNFF	0.00514256
1119	CSGLAKSYDWPDINTWFVWM	0.00514212
1120	CSGYYMVPFREYTRTPASLP	0.00512876
1121	CSGGALQRKWKLYQHWPYLH	0.00509807
1122	CSGKFQKRGGRGVLHPQPFN	0.00509806
1123	CSGDPRRRARILKVILRLLK	0.00509238
1124	CSGHYFKFDHYFKFDHYFKF	0.00506765
1125	CSGNATMLENYDTYSILHAT	0.00506203
1126	FID_0.250	0.00505928
1127	CSGKFQSEGLGDIRHGRWEW	0.00505451
1128	CSGYPSDSVFPLTGRWVHWP	0.00505292
1129	CSGYTDMKAMRGEMPGEAVG	0.00502387
1130	CSGSIKWSSTNDYKKLVQVY	0.00502061
1131	CSGKRHTDYMVLNMPTSWWF	0.00501724
1132	CSGHGQMVAENYEVKWSEKD	0.00498217
1133	CSGHHGVWSYKLSFNWQHMN	0.00495328
1134	CSGQSHMNYHMAIVQVNAQK	0.00495197
1135	CSGDHPYFVIWDRYKPVHTY	0.00495108
1136	CSGRHFMPKHKETLVYQYEW	0.00494916
1137	CSGDSPTSPDRRYGEAGLKT	0.00494699
1138	CSGDLAWKKHWSEILDPDYL	0.00494259
1139	CSGGYHVFDAMKIMWYLTGM	0.00492574
1140	CSGLYKSFNHADSTPWYDPT	0.00492555
1141	CSGINRQLANRHMILMAQYY	0.00492436
1142	CSGVKVRSDEYYIHHDYYYS	0.00491755
1143	CSGGPYKPTNLNRDYYNFFY	0.00491201
1144	CSGDDHQHQHPDDDKHNNSY	0.00491138
1145	CSGLTQRQFPYESHPDMYDH	0.00491128
1146	CSGYYGSKWITITPRDLFLG	0.00489401
1147	CSGMWMKQRMMGDHNYGMWS	0.00488744
1148	CSGLTEYQISQSGKIQERSH	0.00488478
1149	CSGYTHHSMEQDTYNSSQFY	0.00488417
1150	CSGRPYSQWDESRPRENGDW	0.00488008
1151	CSGPNKTTTRGYHVQKIYRM	0.00487963
1152	CSGWYSGAFTKSITDFAGTW	0.00486395
1153	CSGWYYWDDYWYYFYFRKKK	0.00485658
1154	CSGRFQHNQFSYIRRNPQPH	0.00485377
1155	CSGEAHEQNYHFREAMWVFN	0.00483397
1156	CSGNNARNRMADVLPIAVYR	0.00483276
1157	CSGSTEPHENSPEPTIDESQ	0.00482913
1158	CSGHSKDDYYRWNFEFRWFG	0.00482708
1159	CSGTYGLSSYHWLQQAWMDD	0.00482611
1160	CSGWNNHTVQTYRQYHGAAG	0.00480854
1161	CSGDINYSMVLPEQAHTKNV	0.00480616
1162	CSGSWYKPSINTAIINDPYQ	0.00479686
1163	CSGAFYIHPYNVRHHILVFE	0.0047815
1164	CSGEMLFQSEDRYYPNFEQH	0.00477804
1165	CSGIHTHKTLSMDWKLDEWH	0.00475438
1166	CSGFGGDNEGEYMTAHHATQ	0.00473683
1167	CSGKSDQSGHQYSVSLFMKV	0.0047294
1168	CSGHSTEGQPESLGKRLPTT	0.00472894
1169	CSGWAADNVGWYHQVADWRL	0.00472697
1170	CSGTGRHRGEPSYRVMIHTY	0.0047207
1171	CSGQSMPYRYRQLWFHGEYW	0.00469615
1172	CSGFMVYEFAQMHYGMISHT	0.00469449
1173	CSGNKNATDYSTPHIEIMET	0.00468567
1174	CSGGMYGIHQSMMMKAKTLY	0.00466792
1175	CSGYGEAFLWEWPRHGQYVP	0.0046588
1176	CSGYYLWYIIRLYWNSHMDS	0.00464111
1177	CSGRSQMHSSRSHLPWPTAP	0.00463846
1178	CSGRWRTQQHWGLPNHYRDH	0.00462347
1179	CSGINIDYRSGHGDKWLFTY	0.00462331
1180	CSGTALNAEMGFHRISQDGL	0.00461781
1181	CSGATLVMLLKKPYTASDHG	0.00461271
1182	CSGEKQFPVLHGKIKHFLYD	0.00460641
1183	CSGISDRHRNNDSYLFADNQ	0.00460441
1184	CSGYIHRMLLLEMNKHEVIY	0.00458557
1185	CSGWWVRSNNYFRYMRLRVK	0.00456807
1186	CSGLFVVFFGKTQNWYPVPA	0.00455806
1187	CSGTFRNMYFDAIFVFIGYH	0.00455656
1188	CSGLSALSATPHVWTSNMSF	0.00453507
1189	CSGYVHEEKDENYANEKDIL	0.00452853
1190	CSGSWIMIMHVGDRDHHQGW	0.00451872
1191	CSGAKFLGQSTYIAGYHQVD	0.00451763
1192	CSGKPLEEVLNLKPLEEVLN	0.00451506
1193	CSGKRYLQKGKGALRGLYIF	0.00449923
1194	CSGFDYHRDNFHFDQFGSWH	0.00449876
1195	CSGIYWPIAPNATMVVFSGS	0.0044964
1196	CSGGVFNHQTLQVTGAMNRH	0.00449389
1197	CSGAESNKETRKSGDQNGQK	0.00448008
1198	CSGKPSKLADLMLQEWDPYF	0.00446717
1199	CSGKHNDKDMHMYYSLQYQY	0.00446106
1200	CSGEKSYAYHIKLAPMSMYG	0.00445675
1201	CSGATNFAHKDRDNTNGWMW	0.00445456
1202	CSGQEAESEVNHWYTLHTSG	0.00445282
1203	CSGQSAMNSVGMEMKHVPRW	0.00443322
1204	CSGGHHFQPGDHYGYRYFWK	0.00442633
1205	CSGVIPQRYLDKLVGTHNEH	0.00438847
1206	CSGVLHGYRKAIVGLIKKHV	0.00438813
1207	CSGDGTEPTALQWHVRFHDG	0.00436488
1208	CSGNGQVRFTFSYFTGLNYL	0.00436008
1209	CSGWFWGYNKNTILHYLTPK	0.00433642
1210	CSGAEVYLQAHFEGWASKAK	0.00433477
1211	CSGPFDIDWHKKDAGPSSPG	0.0043218
1212	CSGMSYHSLGSFSRHYMPMP	0.0043206
1213	CSGWAWRHFMHGPEVQIATQ	0.00431717
1214	CSGHGFTEWHDDGSNNAMAW	0.00431216
1215	CSGWYWWEEYWYWWWFNKRR	0.00430005
1216	CSGHNQEANKRRVSMFATIS	0.00428314
1217	CSGYSRSSQYEGWHGKRDFM	0.00428112
1218	CSGHQFEKLQWIKHYHSWIA	0.00427934
1219	CSGMETKHAHLAYKNVSYWD	0.0042724
1220	CSGSQNFKAIFYANLLKMRG	0.00426822
1221	CSGYHHLYYVAPSSEHIDEY	0.00426737
1222	CSGRQMWKYNDQAKMKRFTY	0.00426106
1223	CSGPRVPNVAGYYSWWERHW	0.00425088
1224	CSGVVQGPTRSYIPVEMVVD	0.00425058
1225	CSGGDFGTWLEGRDMYETGK	0.00422725
1226	CSGASPNKYQAVATNSIDNQ	0.00422371
1227	CSGKQQIRYQHVPYYYLVPL	0.00422067
1228	CSGLQWPKLFEGTAYHVWPP	0.00421306
1229	CSGALLKDLVIDQYHNFISD	0.00421105
1230	CSGNSLYFWHYYPEYLAYFM	0.00420901
1231	CSGSLLPATDHFAGWSISRD	0.00418486
1232	CSGEVWHTTYYFLDERAAYP	0.00416354
1233	CSGQQYWYEKKTHLYDWEQT	0.00414337
1234	CSGSFPQWPIYWRYKLYAHR	0.00412152
1235	CSGALDSSRIYIQVAHIWLH	0.00412027
1236	CSGANYDAYVKSWRESNPFI	0.00411741
1237	CSGYPSDIAVEWESNGQPEN	0.00411673
1238	CSGVKYQIYYMPGDLIVPNS	0.00411141
1239	CSGWKQPRKVIRQPPRYWWW	0.00410412
1240	CSGMAAFADNEPAARRSDHI	0.00410025
1241	CSGFPFFRPRWWKKRRKFFR	0.00409301
1242	CSGRHHSNVSIVDRRPLQRY	0.004092
1243	CSGRHWKFLLTYAHNGWYGF	0.00406714
1244	CSGRDYMAQLSDPGKHGDNA	0.0040555
1245	CSGNAITTLYPFKSVDFAVK	0.00404946
1246	CSGSSRKLKHVYQFYMHSPD	0.00404912
1247	CSGYWTWHTRTHNYAWKEKH	0.0040485
1248	CSGFAKYIHQEPYQIPHYVL	0.00404687
1249	CSGIDWMTEMNINDTPNRHH	0.00404472
1250	CSGNWLRHFAERSFSLNGIH	0.0040428
1251	CSGRVFMYSLVREDIHGVED	0.0040428
1252	CSGASWYYMSKHFMYTEEEY	0.00403823
1253	CSGGQYRFYPPIESYDGLYV	0.00402653
1254	CSGYYFYHVNKNQMSDQYAK	0.00402224
1255	CSGRVYIASSSGSTAGQYDL	0.00401248
1256	CSGTVKNNPVYHIRGITEEF	0.00400649
1257	CSGIFPPHGYIGTSYRAEDN	0.00400315
1258	CSGMETERVAVAYTAPIKQH	0.00400224
1259	CSGMYPVTHINYKVWSHPYT	0.00399096
1260	CSGATWYAWYSARIDWFEWN	0.00398424
1261	CSGKYLGEEIDLSNWIHFME	0.00398358
1262	CSGWTQWMEVQRKWPRNIYQ	0.0039818
1263	CSGESKYYDRDYLSDTWRYD	0.00397877
1264	CSGPRTARPKPRDLKILEIC	0.0039698
1265	CSGPRNNYSFEPGVDFRKAR	0.00396509
1266	CSGWQKVYSNMFYANARHTG	0.00396226
1267	CSGSMIDGQRAATTVGNREK	0.00396051
1268	CSGRTLPYTVQTWYSIYMSY	0.0039605
1269	CSGIEKEKFIQGTTPYTMHS	0.00394447
1270	CSGYKEIAYDERINTLYKFA	0.00394193
1271	CSGDSREWHNFENTHNPLTW	0.00393836
1272	CSGYHGSNFREWSLLYHMTP	0.00393752
1273	CSGLLKRPFYYMHHADKPWP	0.0039343
1274	CSGKAHPVYPVQWISDWKYF	0.00393034
1275	CSGWDFSGGPNHLLAEMSNV	0.00392977
1276	CSGLDRDWSFEKFQMRKYLY	0.00392588
1277	CSGPDDRNRPHWVWSNLSLF	0.00391987
1278	CSGHFYHEIKVHSPYNPKPN	0.00390902
1279	CSGGRVHRDFQILRVYYIEW	0.00390137
1280	CSGTESNHVNMNYVHSSPDL	0.00389276
1281	CSGSDHEYPYENNYHMRNYN	0.00388951
1282	CSGLLGQYPHTAGTFWNVGT	0.00386366
1283	CSGYTMPIQRQLTRPEPREE	0.00385302
1284	CSGNYSDDMLHYARLSQHGR	0.00384858
1285	CSGNIDYQYKSLHVEPTYIV	0.0038431
1286	FID_0.750	0.00382007
1287	CSGVYYSLQPRQNYAVPQLT	0.00381834
1288	CSGMQEVGWWNNGHPWMLQV	0.00381638
1289	CSGHYLLYLLDHVIFHWFYM	0.00380951
1290	CSGMRIDKMHMQEWLLMNSN	0.00380018
1291	CSGRRKENSKFIQGFMAYNY	0.00379716
1292	CSGDYEHVLNTYWPYTTHTW	0.00379336
1293	CSGVNEFDWMWKAWDFYHWF	0.00377538
1294	CSGQANHQWLQIKNRLPTKM	0.00376671
1295	CSGKLFNMHYKMVPFTYKYQ	0.00376582
1296	CSGAGPQTNMEKKLKAMLYV	0.00376567
1297	CSGNLGYDAIYTAHHMEPNL	0.00376145
1298	CSGSEVDVPIRTVDVKKGSR	0.00374596
1299	CSGMVNSNIQNSYFEYYDSR	0.0037349
1300	CSGNRQHYGEIYIGDHVIGA	0.00372441
1301	CSGQRLESYLAYLLPLKDLV	0.00372428
1302	CSGLHRYLDDFKNMYGYTES	0.00372348
1303	CSGVIFLKMLSLYGTSSWYY	0.00371904
1304	CSGGAYSPHFHQWWKYWQHV	0.00370385
1305	CSGNISDWRAMKHAQWPELW	0.00369429
1306	CSGHHGMIYQWHHGMDRHWD	0.00369222
1307	CSGDNRNGAARQHQAWQYDQ	0.00366756
1308	CSGQQFIVDHLGLAHPWNGY	0.003667
1309	CSGHQHTWFYYSYASADGSY	0.00366274
1310	CSGNESGEAVILKHRPLKLW	0.00365185
1311	CSGGHIINKKYTQDTMYHWS	0.00364796
1312	CSGLRVDDSHWNEQYHPKRM	0.00364128
1313	CSGGGFKWMHYIHVMITAEW	0.00363892
1314	CSGYHGYQSGMWLVVFEIGY	0.00363471
1315	CSGMTNYRAGYTRWQIYLGY	0.00363124
1316	CSGADETRWKQKNPSDEYWP	0.00362514
1317	CSGKWMITFSFHDQLKSVII	0.00360075
1318	CSGHGFYLWEAMSYSIANTE	0.00359852
1319	CSGRLAKVDQDPHANFMMWM	0.00359507
1320	CSGGSENPPRRFDNFDYAFE	0.0035943
1321	CSGSKLGAPMEIWDTKHHKE	0.00357198
1322	CSGNFDMTMFGIMHPVSFSH	0.00356921
1323	CSGDKDHHTVYGTYYYTYED	0.00356453
1324	CSGISKYMEQYVAPTEVKYL	0.0035621
1325	CSGTKNFYAYYNHAKYKSSF	0.00355659
1326	CSGEKAIEAEQLRKRSDPVH	0.00355612
1327	CSGPNMSGTIMKVGMNIKDV	0.00354714
1328	CSGEQHPPMNDYTHAYTEGT	0.00352419
1329	CSGANYYNWGHASIIGHHTY	0.00352125
1330	CSGSYYHELRNQIWKERNIK	0.00350821
1331	CSGSKWPDGKYFSYYKMLFN	0.00350623
1332	CSGHSMHRYFVNYLNKRYDR	0.00350579
1333	CSGGKLLTNMSWYTRNLKKT	0.00349024
1334	CSGIMLEVYSITHLRETAVM	0.00348814
1335	CSGWFYWLRNDHWHQAKYRN	0.00348544
1336	CSGAKKRFQYWLKIWPFSTV	0.00348315
1337	CSGWIGTVSIYNWSYAVKHT	0.00348247
1338	CSGIHSNNQDAYFWGVQTRE	0.00347988
1339	CSGKTMSMGPHQLNFTQRHE	0.00346732
1340	CSGLIYLVLDVVKRSGSKVP	0.00345871
1341	CSGNGFPEDFSADSRFWPPH	0.00345675
1342	CSGMVPDMLQILYQMHKRNL	0.00345233
1343	CSGDLIGHAIATYKNLIQGQ	0.00344793
1344	CSGLVINVYDVHKYFVSLII	0.00344047
1345	CSGIHFHGQQVRNYTPADNE	0.00343777
1346	CSGGIIKGVQVRMGHQDYAY	0.00342982
1347	CSGEQAASHVDYIDAPDMVH	0.00341392
1348	CSGLAIFGSTNFHSKYAVSG	0.00341115
1349	CSGKWPHYMNAYYQKDKLPY	0.00338951
1350	CSGAYLGPFETWNWFRSHGY	0.00338487
1351	CSGRWWMEPMWYSAIEITFW	0.00337749
1352	CSGIYGGNPYTWTKMYLPYT	0.00336116
1353	CSGNNTEARRWIPDPHASRY	0.00335164
1354	CSGPALSDALIYYGHNARIY	0.00334196
1355	CSGAWPADPAPSSGRSQLQG	0.00333193
1356	CSGENHHSMASLDGETGTEE	0.00332824
1357	CSGAMTYRESATQHQKTLWP	0.00332627
1358	CSGDDDIMRMSMFLKVMDAN	0.00331783
1359	CSGYSTEHIDDSRKNFIWYV	0.00331526
1360	CSGFSEGAYVPYAAISHFWA	0.00330727
1361	CSGTYKRPYHYTYQAYPTKF	0.0033041
1362	CSGVVAGAHELTGISFKYFY	0.00330219
1363	CSGTARYQDFQFPSLMGSPS	0.00329836
1364	CSGWWFWEDYWYYWYFRRHR	0.00329725
1365	CSGQTQLMKSQLKAGYPEYM	0.003294
1366	CSGWSEPYTHLGSMMIFRYG	0.00328436
1367	CSGGFFTHSMTHDLWRDYEW	0.00327919
1368	CSGGAETYYVDLKPPFTHWS	0.00327672
1369	CSGFAPDGQAYTTEYMRYGL	0.00327015
1370	CSGQGYAHSYFNQMFLDARA	0.00326408
1371	CSGTIHYQKLLYVIFWMSKD	0.00326155
1372	CSGRHYPAMPNAMTSMEKHP	0.00326
1373	CSGLTSWEFGVGQSWFAFWR	0.00325207
1374	CSGVTLARKEMFNDKKLYAI	0.00324406
1375	CSGLRCGGKMAGFEGTGLRC	0.00324389
1376	CSGWTESENKFPSTYQTFRY	0.00324144
1377	CSGDGRAFVGHYIGDRRESG	0.00323194
1378	CSGKGIAGQNKLPAADSHYW	0.00322494
1379	CSGFGRMSFDDSWLRGAGAY	0.00321978
1380	CSGVKTELNWIFNATGADGS	0.00321388
1381	CSGYWDPYWDPKREYYWSKS	0.00321072
1382	CSGGDMFSYQSYYHWGKYKV	0.0032035
1383	CSGSMGVMRPPKNGYYGKDY	0.00318982
1384	CSGNATIIYSMMYDKEPPHQ	0.00315692
1385	CSGIYRMYHEKSKYIWSKFN	0.00314926
1386	CSGQRAIYWNDPPHYHGTAW	0.00314258
1387	CSGTPRDNWRHMNMLTEESD	0.0031339
1388	CSGRKWFSVTHQEFVPADGY	0.00313003
1389	CSGYGEMPEEYQIAVWKKMP	0.00312474
1390	CSGGWNAQPLPHHTPHGYQP	0.0031235
1391	CSGYIVLYNLSQGAASWYMQ	0.00311683
1392	CSGWFYGYRGDRMTHYTMDY	0.00311307
1393	CSGEKTAVNFIHYHTIYKFL	0.00311302
1394	CSGFYAYNFPVKYHVYIFSR	0.00311038
1395	CSGGNHLFGFQWHRITYMWV	0.00310323
1396	CSGKADAVYDYPRNSTEPTL	0.00310233
1397	CSGFFWYDDYWYFFFFNRRK	0.00309595
1398	CSGFMEQIFPAQNTHYFRYP	0.00309226
1399	CSGEACVNGRKQADFGAAKV	0.00309122
1400	CSGYPNWYIRGTHYRWFHTY	0.0030857
1401	CSGTDHASSMHYQILSKLNM	0.00307953
1402	CSGMDEFQAKVEEKIQEVFS	0.00307634
1403	CSGLTKRIRVGLQAQSGCVI	0.00305348
1404	CSGFQHWVANLIDSIHIHEV	0.00304473
1405	CSGERLYKIYYQKHWWKVQI	0.00304383
1406	CSGSWYVRYEARRKVYKWTE	0.00304091
1407	CSGYLRKPANPDMQNHAHNH	0.00302734
1408	CSGRVERNMYLSRYMYWGQT	0.00302406
1409	CSGDRLMLELGFSKVLGDRE	0.00302262
1410	CSGPYEKPSFRSKSREGATT	0.00301954
1411	CSGDHLTYQKGAGQQTMMTG	0.00301279
1412	CSGDKDMSRRSHIWSYKAWG	0.00300746
1413	CSGMFEVIVMGWAHYRYVEM	0.00300512
1414	CSGLNDLMVTSWLNHHLIDK	0.0029968
1415	CSGAQPFTVFMPQNMKAWLE	0.00299565
1416	CSGLNAGDSPNYYLLWLREY	0.00298937
1417	CSGYHTPWHHQVPEMILRST	0.0029868
1418	CSGGDDMDHLNMHVTRQEIM	0.00298644
1419	CSGDANFALWKYGTYVTSPY	0.00297764
1420	CSGPYEDPLAHHPHEIVYGF	0.00297508
1421	CSGVAFKRHDAPVMELLLTG	0.00297452
1422	CSGFHAHYLLMWPYTHHYTY	0.00297272
1423	CSGHWMYNDEPHYYDRFKSM	0.002958
1424	CSGHPHKHHLRRWHAVGYYI	0.00295666
1425	CSGRTAEEHFQIKFYLYIRK	0.00295465
1426	CSGAMGPHVVYYTLFHEIYW	0.0029536
1427	CSGHLLDPIESPYVIYPHWV	0.00295351
1428	CSGKAYQTDLRIVVNYIAVQ	0.00294992
1429	CSGEPAAKFSRSDRGRDHNW	0.00294928
1430	CSGVRHVYFDWDKNNDYNAW	0.00294766
1431	CSGEMIDIHYWQDHDHSLSY	0.00294717
1432	CSGKPYDKNGALMHDMEKNN	0.00293638
1433	CSGRGGAPGAARWHFSTPLE	0.00293316
1434	CSGGYDANLGLAGHNHEWPY	0.0029193
1435	CSGQPSNYMPLNGQLGFYNL	0.00291768
1436	CSGYHSYDKDYDWKWIVKKI	0.00291581
1437	CSGYYIAGPMILDHQLKARI	0.00290845
1438	CSGGTFHLERNWVVGYEFNH	0.00290555
1439	CSGQNYGIWKDRHSWLYFWQ	0.00290227
1440	CSGEFRWENNYRKGHPWQDS	0.00289233
1441	CSGANIYDLHHNEQLPYSYA	0.00288903
1442	CSGMHSMQKYPPEYTDIQSR	0.00288653
1443	CSGTRHKHHGNHHLVVPYIQ	0.00287844
1444	CSGYLHMKYTFQMYLHMSTE	0.00287809
1445	CSGKMEYAFILAHNPYGPFI	0.00287203
1446	CSGFRYKGHILSLDAFPIKL	0.00286889
1447	CSGYPQKNQFKYWMDVGNWM	0.00286448
1448	CSGMFYSNRYAGKMQGTMGF	0.00286188
1449	CSGWKTGRFKGEMNISPVIY	0.00286162
1450	CSGGDLEQNGYWQFYARMVN	0.00286028
1451	CSGENDNDLPMKWGVPKKQK	0.00285746
1452	CSGVANMEKMAQIPVYIASY	0.00285621
1453	CSGKHVLPYWVWRYYINFRN	0.00285475
1454	CSGVNMDEIEQRERHIRFNI	0.00285274
1455	CSGSKMKKIPLRDKDEYQTN	0.00285048
1456	CSGKPALTNIYHFNAGFTSA	0.00284751
1457	CSGWDVPFKGYGESPWNPKY	0.00284444
1458	FID_0.500	0.00283647
1459	CSGERRMADPESWHVPWFVF	0.00283492
1460	CSGHNYAKGQVGKEDHRNIP	0.00282687
1461	CSGTSRDQMLYYNEFYPLHG	0.00281019
1462	CSGNESDVEMLYNRQRVFRD	0.00280898
1463	CSGKYDEHFISLSMLQERSK	0.00280446
1464	CSGKWTAPHGHRFYNRRNSP	0.00280437
1465	CSGMAFMIDWMPPMYVQRMY	0.00280139
1466	CSGFWYWDEYWYFYWYRKKK	0.00279689
1467	CSGYASAPTKLIGEDQKVTN	0.002789
1468	CSGYLRHTFDYHGDMNGYQT	0.00278831
1469	CSGKFHADAVTAGDEGQYNH	0.00275251
1470	CSGWYRYGWMKHSRFDPQEF	0.00274838
1471	CSGSPIVLLSMPQPLETGRQ	0.00274774
1472	CSGIWMGFNNRGHHDNRSYA	0.00273752
1473	CSGGMEADGVALYWKTQYTY	0.00273571
1474	CSGTVFREMWTQIESSANGG	0.00273344
1475	CSGYKEIYQYYPARYLDNTY	0.00273317
1476	CSGVRKVQKSKKTVSRLDFF	0.00272555
1477	CSGLTPERYAYNLLRHGWEA	0.00272442
1478	CSGAYWYKEDHPAPFHWWSE	0.00272372
1479	CSGANNAYRLYLSPLIKNAW	0.00272055
1480	CSGSFDEPAYTLRSWSHQSL	0.00271375
1481	CSGHDAIWYDWNPYPSKHES	0.00270351
1482	CSGYLVFRIRHPLDGIDWAG	0.00269941
1483	CSGWYRLFPDVWRKAREYVH	0.00269027
1484	CSGGQTFPMWVTLGLEHQYF	0.00268785
1485	CSGYAYPHFYVNTNYGIHST	0.00268015
1486	CSGNPWPYVAKHAYARFGNG	0.00267932
1487	CSGTEKMTYQFIMYVSGANS	0.00266731
1488	CSGTDWKIHWFQQHSDFEQS	0.00266526
1489	CSGDVYLPYYNYQWFKRVWF	0.00266405
1490	CSGYLVPGHQWEVAGKDFRQ	0.00266339
1491	CSGANFPLRYYEMMYDMFYN	0.00266004
1492	CSGSPVMYSIANYKYQTMHL	0.00265997
1493	CSGYFSDYIPQYATGYHTKY	0.0026593
1494	CSGSNWEIRHNGYDREWQGL	0.00265394
1495	CSGIYNMNQWNKYFYYEGTW	0.00265215
1496	CSGETKELMSDFYIYYRMSH	0.00264451
1497	CSGRYYFWGGHPVAWDTQGA	0.00264233
1498	CSGYPDYIYEYGLALSAHSH	0.00263972
1499	CSGFIIVAVAMYQYSTHIYF	0.00263446
1500	CSGMFWNEKYWMHAKWHDMM	0.00263366
1501	CSGFKDRPSQLDGYMKQSSN	0.00262806
1502	CSGEWGALYALESVPWLKNW	0.00262489
1503	CSGYFAGVIGQASQTHEEVY	0.00262205
1504	CSGNDAKLSPNTQAPMNDKY	0.0026188
1505	CSGYMFARVKTYKAPFNRSS	0.00261842
1506	CSGVNTRDMDYFMIKKISQS	0.00261762
1507	CSGRDNISDGFLVNWTWQPR	0.00261582
1508	CSGFVYWLSAKKHALHDSLK	0.00261439
1509	CSGEHLPHMPYFRLSPKPTR	0.00261095
1510	CSGNVQATKTYAHHFTPKVF	0.00260492
1511	CSGRYHMDAMIAIYKTYPVS	0.00260455
1512	CSGEYDVQVPNAHVYLPPFK	0.00259968
1513	CSGQTVHMSRHPLYQTNPYM	0.00259761
1514	CSGAYDGNYFNGHWQGSPEA	0.00259271
1515	CSGKKRGYPRQPLNGSFWNS	0.00258802
1516	CSGEAHNHRNAEFHWRSLSW	0.00258333
1517	CSGVAEYKDYYYMHAPWVRV	0.00258238
1518	CSGHNYLQEHRYVYPKFWDI	0.00257955
1519	CSGMNPTIGNGLSPQNSIRH	0.00256895
1520	CSGMRGKYYQASIRVQGPKM	0.00256539
1521	CSGDYMYISKHYWHYEAPQS	0.00256102
1522	CSGVYYWDAVTKSETLYIHG	0.00256006
1523	CSGHKHNHFSGRYWEKFTDP	0.00255462
1524	CSGDYRSQNNFQMKLMGGRP	0.00253006
1525	CSGEPYYISYHKHFQDFDSN	0.00252979
1526	CSGAMKLQNYASPEWVSWFD	0.00252725
1527	CSGEQKEKNPNSMIYHHMAL	0.00252505
1528	CSGAMDRLWYQQNWKWPYNH	0.00252085
1529	CSGEVMTRHHMYVLSWRFLD	0.00251755
1530	CSGPSRQHRTGYQYVYHEYV	0.0025167
1531	CSGFLYEDPKIRDQYYTLHA	0.00251227
1532	CSGMRNKYDTHENPKDYTRP	0.0025118
1533	CSGLRHVQYQQWVGWRKYPS	0.00250554
1534	CSGVGTEKQVMYTTGDPVQT	0.00249887
1535	CSGSPMRRGKTDTYNFQDYH	0.0024955
1536	CSGTMTATDLSHMNLFVQVR	0.00249166
1537	CSGYWHDRVGGYTRLWEPWL	0.00248793
1538	CSGTSYPLVTNHWGAYAINY	0.00248051
1539	CSGWFWKHEMWTKIAQRRLM	0.00247944
1540	CSGWYYVITPQYKYFEDVHK	0.00247876
1541	CSGEDTKDGIWLVQVNEWSL	0.00247831
1542	CSGMYTRQYWILPTGNQIQF	0.00247159
1543	CSGPIYYNLHYWGTKFDHNL	0.00246876
1544	CSGYFKGFHWIWVQRELMSA	0.00246629
1545	CSGEFQYGQGASMFTLPHPW	0.00246282
1546	CSGPHIEPIQIVYLVEGSSA	0.00246273
1547	CSGIYTHDDEANHWRYDMGN	0.00245556
1548	CSGSRVDGFDYGHTRPHYKW	0.0024439
1549	CSGTWLASGHAPPTDTIYMP	0.00243546
1550	CSGYQFQWLMRYGGYRLILR	0.00242611
1551	CSGHYWDYQQLGFQGHLDHR	0.00241734
1552	CSGTEMARVWQIMLIMKLLQ	0.00241404
1553	CSGHVQVILYDAANDTMMGY	0.00241176
1554	CSGEVTQINSDSYRPVVYYH	0.00241107
1555	CSGNIPSNQHATEIQVDGYH	0.00240169
1556	CSGRINPDGSQSVVENASCL	0.0023928
1557	CSGTVTHKTIQGSTADMNKM	0.00239208
1558	CSGKPALIYDTPVLTTGPYK	0.00239203
1559	CSGNQFLAMTDEPHQTPIGM	0.00239151
1560	CSGGHDKTQRIGFKYLHYFY	0.00237842
1561	CSGWEHPYTDHWMLYYPIHH	0.00237111
1562	CSGKFQAWMQYNHTREMFYT	0.00236648
1563	CSGDNPNVQRHHEAYREVEF	0.00235382
1564	CSGLQGEMTSYAEKQKQWKK	0.00233769
1565	CSGGPVAKMNRHYHAKVVHR	0.00233493
1566	CSGEQHAETKMKYIQPATMD	0.00232542
1567	CSGGSYQNGQILAGSYHSMF	0.00232505
1568	CSGVWITFQVAVENSKVDHA	0.00232331
1569	CSGRDQIEKDLPANIAHNNA	0.00232294
1570	CSGHSTMEQDKHFYTAYYYN	0.00232035
1571	CSGAWLHLDYFGYLNAEKET	0.00231757
1572	CSGHGHRDMHLVTGQHPPWY	0.00231488
1573	CSGHLHEYRHENATMSKWHW	0.00230894
1574	CSGDKGPMFQVKAVFTTHYF	0.00229876
1575	CSGRFDEHTRGISIYFVRQF	0.00229797
1576	CSGTNVEIHMKHRDYKPMHL	0.00229786
1577	CSGKWVKKKGFWRYQQQFHY	0.00229738
1578	CSGMKNNKARNTGYYKLRDR	0.00229725
1579	CSGMSAFGLTDDQVSDTNST	0.00229301
1580	CSGSSWYPNYVQHGWIGLSR	0.00228922
1581	CSGQFKPIKRGPIKQHHYRP	0.00228827
1582	CSGRNTAFLTYIEPTHDYAD	0.00228679
1583	CSGGSLTAIKTRAPQELKFL	0.00228541
1584	CSGYLTNSWLPMHTPSFRTS	0.00228535
1585	CSGHIRYVANYMQIDGSNRK	0.00228436
1586	CSGHYYKMWKQWRSYYKQYE	0.00228249
1587	CSGWYQEQVDRVPHEAGFYY	0.00228003
1588	CSGYPDTSGKADYVWMRNWY	0.00227582
1589	CSGMHGYYIPFAMQKYWEYA	0.0022752
1590	CSGRVYGYRKTWALMGEQDQ	0.00227156
1591	CSGHWVLSDGYREVYSYNSY	0.00226872
1592	CSGSFNQEYFPYPMIDYLKK	0.00226817
1593	CSGQGFYKGAYQERYGLLPN	0.00226491
1594	CSGEMRHGYPATHGIPMGPK	0.00225959
1595	CSGLHRYSDNETVQSRGGQN	0.00225871
1596	CSGQWNRQYQQQYNLRTVGL	0.00225737
1597	CSGRWWNDENVNHRVFGDPD	0.00224505
1598	CSGDGVYYIVTRTIPPSSRQ	0.00224501
1599	CSGEIIWHRHDYDRYWVERK	0.00223926
1600	CSGKRVSYKQMRRTWFFAHK	0.00223877
1601	CSGGYGRPYVYWLMYASSSP	0.00223707
1602	CSGEGEAKRYPAQKWYNIYQ	0.00223476
1603	CSGNFNRQYTYKYPAHYSYD	0.00223195
1604	CSGAQEMYNLIDLGGAGTPH	0.00223055
1605	CSGRYTTTHVDLFMLMRWSI	0.00222505
1606	CSGYIWFVKSPATLAYTFYK	0.0022178
1607	CSGFGRGHLNYNDYVEDRGH	0.00221768
1608	CSGQPYMAWKEVYEYVGLSW	0.00221432
1609	CSGNTVMANHYSPAATDYYW	0.00221281
1610	CSGILPIPAVVKMPVQNNMI	0.00220599
1611	CSGRIVGIWPHYQTDALWTP	0.00220453
1612	CSGLWLRYIWDFIQNKADLW	0.00220136
1613	CSGPWAHFSNGEYNGDFTMW	0.00219494
1614	CSGRYVSHYYIYYDIPFHYF	0.00217689
1615	CSGVMLENYRNLEFVGLTSK	0.00217401
1616	CSGMMQQAEKYLYQAVGASS	0.00217138
1617	CSGYMRMPYAYIHFTYEFRG	0.00216652
1618	CSGRVPQYNTHWDYNYQTIM	0.00216326
1619	CSGHSYQSKNAQFMILYHYH	0.00216269
1620	CSGQTHHQESRVNYLYQHKT	0.00215603
1621	CSGSGSGDLWKLLSGSGDLW	0.00215359
1622	CSGTEYLTHKITYYFGSGNS	0.00215173
1623	CSGIRGQGNKKYVSDILQDH	0.0021447
1624	CSGPRSMEIYNIEELWKSGY	0.00213699
1625	CSGYIVHVRFKQAISVFDKP	0.00213695
1626	CSGYPRSWFVYYTPWKLFKG	0.00213131
1627	CSGHKQAQYRAQEHAITEDE	0.00213109
1628	CSGTSFFFTHDAPSILVQHW	0.00212255
1629	CSGQMDKAWKIAVYARYYWT	0.00211773
1630	CSGQVEVWGTKGAYEMYNFR	0.00211288
1631	CSGFWFWDEYWYFFWFRHKR	0.00209729
1632	CSGVWQRVTHYDRVGWSEDY	0.0020946
1633	CSGYIPPWKRHFITQEKMNG	0.00209334
1634	CSGTNQVDFEFMDYTKHATS	0.00209219
1635	CSGKNLFTALNAEMGFHRIS	0.00208647
1636	CSGWPREFDYIRFWLWGPEI	0.0020852
1637	CSGYMDTYVEYQSMPTRMGN	0.00208027
1638	CSGPIYDKLYYSIPEGGLHE	0.00206885
1639	CSGPKMFYAYLGIRYKTQPL	0.002068
1640	CSGFKRQYGSTKYYPYHAIS	0.00206775
1641	CSGIYMHPALLVYNLALETL	0.00206688
1642	CSGRLEEKWQQDMYLSVSSK	0.00206524
1643	CSGPGVKRKRWHKADDYTIE	0.00206157
1644	CSGEDRFIRYYFHAWQDYWG	0.00205961
1645	CSGVGYFHYFWDDKTMGQKF	0.00205849
1646	CSGPELDTFYVKALNGNHTQ	0.00205702
1647	CSGFGARHTYAAYEPQEFFY	0.00205568
1648	CSGVWHGQFLMNHTIVWWHY	0.00205529
1649	CSGTTGGWMWIHPINYNLKT	0.00204901
1650	CSGDRHKFLQEEQKWWRYMP	0.00204838
1651	CSGLGPMTTSYGTFWYGMSW	0.00204804
1652	CSGPDPGPKSEDHHMDPIEE	0.0020464
1653	CSGALHYAYYYHYMWTWAQG	0.00204518
1654	CSGAPAVAARAQQSYFYEMW	0.0020436
1655	CSGAEEHRDQWHMESTRQMM	0.00204325
1656	CSGVDPWRSHANQREYAIAN	0.00203314
1657	CSGTDVAHVIEIVEEMHKQH	0.00203129
1658	CSGHWTRPFVRHEWDTQGLQ	0.00202997
1659	CSGQQYVGYWLPMDVQHMHM	0.0020243
1660	CSGIMYIYYDEPNYPPNRRR	0.00202392
1661	CSGGWAQGSKDHTDMSNDQW	0.00202275
1662	CSGQRAQYHGRMQTFYRGEM	0.00202123
1663	CSGMILQNQETQRGPQDGTM	0.00201708
1664	CSGYHHQFNYIHHAVGKGMN	0.00201286
1665	CSGQHHRYPKITTQEYEGWG	0.00201232
1666	CSGYTYFHAVLYFVWEDLVQ	0.00201224
1667	CSGYGDDNYPQDWPTNHYDK	0.00200687
1668	CSGQRTWGWEITITTNTILH	0.00200568
1669	CSGGKDNPHHKGTYQEYKYL	0.00200146
1670	CSGSRAAENRYAMLHQKMMT	0.00199903
1671	CSGMWWNQVWRHIIPYSGEI	0.00199014
1672	CSGSNWGPYNLYYWAWPAVL	0.00198544
1673	CSGGYRQAMEYSAIFREEKD	0.00198477
1674	CSGDIGQPFWYGESTRLPSH	0.00198286
1675	CSGIQPHVFHHADIIDQLAE	0.00198258
1676	CSGTDLGSFQTKYGLDFQKL	0.00197071
1677	CSGSHWDHRYMEYQMYYQDA	0.00196875
1678	CSGVENGLDPQAAIPTHHLR	0.00196779
1679	CSGYPGTGNYEWWHEGKPFQ	0.00196602
1680	CSGEMTDYPKKDPLTAMMWK	0.0019652
1681	CSGKTMTTQWRSSLFKFAGM	0.00196417
1682	CSGYPTPQMYGRWAQYRTIQ	0.00196095
1683	CSGAISGEIHFHVAWNFTMD	0.00195808
1684	CSGQPHPYQYIRSHYFRIQK	0.00195573
1685	CSGYWWWEDYWYFFFYRRRR	0.00195336
1686	CSGPLNFSRQMGRDGWWLSW	0.00195165
1687	CSGILTRMQDKKALMTDDHK	0.00194922
1688	CSGQKLAVFHPFERQGGFWS	0.00194555
1689	CSGVMGGTLMAPETVRPGRH	0.00194355
1690	CSGWDRQLSGHDIAYGKAAK	0.00194316
1691	CSGPEDKKRYDNTSHFAMQT	0.0019411
1692	CSGTHWPDTAMAQQFHDYHD	0.00193919
1693	CSGHVEEIHAAKKSKAPDWA	0.00193519
1694	CSGDIPALVKGTLPQYPVQP	0.00193128
1695	CSGIGHQHYVPQKVAPMNYG	0.00192979
1696	CSGPWPWHSSVYYNPINWET	0.00192916
1697	CSGQQSRLEEYKFQRHAHGA	0.00192571
1698	CSGNHTHQFYAHANEWRAET	0.00192535
1699	CSGPALHWDEYSLRWYWKSD	0.001923
1700	CSGSAWPKDGMYFLYNSGNK	0.00192249
1701	CSGHVKYMAYDWYYYQGTDW	0.00192244
1702	CSGGFDATIYNTAGVYKMGT	0.00192038
1703	CSGETFGYESNTRYVPMWHD	0.00191571
1704	CSGWYPIFPWVSDSPHWYGD	0.00191563
1705	CSGPRERSHYPPRHHDWFFI	0.00191555
1706	CSGGDSYPRSWFKKWYTGQS	0.00191545
1707	CSGMHGLHELFHLPDYVKDM	0.00190865
1708	CSGPPKSLHSHDSEHFIAYY	0.00190378
1709	CSGSEMKVWYPYAHPLQRTY	0.00190311
1710	CSGARNGKIPYNMNYWENLL	0.00190267
1711	CSGEVAFGWPFVDVLFHYIP	0.00189746
1712	CSGHQYEELFTHKIDHYISI	0.00189604
1713	CSGWMQEFQGFYLTAHGKHT	0.00189409
1714	CSGADIYLAKGPPNFQHWDY	0.00188986
1715	CSGMQYLTTVFYSKAHYDGM	0.00188921
1716	CSGKMMTNNETVMDKGMLHN	0.00188849
1717	CSGNWYNIFWRFFDLDRFAH	0.0018875
1718	CSGWHIGILGWLDAMVKAWH	0.00188247
1719	CSGVENWLDEFLHISVSYHS	0.00188231
1720	CSGWFFWEDYWYFWFFRSKR	0.00186695
1721	CSGGKYWFEWVDKYAWRKQA	0.00186541
1722	CSGDRSFVWPIHGTANDDDT	0.00186341
1723	CSGYDYDSTGADYFAYVYRK	0.00186178
1724	CSGAINPIGKWYPSEGSMRK	0.00185732
1725	CSGPGERWYKHDMITPFIMM	0.00185432
1726	CSGSIIIKKPWYNMGYTAPQ	0.0018537
1727	CSGLIMTIMHARPILYYYSA	0.00185036
1728	CSGYIMLQRYKWWAGDWPFY	0.00184767
1729	CSGSQMSLRGPNFRPELYIP	0.00184657
1730	CSGMGKGTQPINSYYVYMSW	0.00184651
1731	CSGPVMFPIPIYKSTSQGTV	0.00184571
1732	CSGKYYEEVEMYHKDLRTYR	0.00184314
1733	CSGWNMTKAYYHEMRPGYHA	0.00184225
1734	CSGITYRRWQHLVHVQEYSA	0.00184207
1735	CSGLWYRDIHIEQYAVAVMP	0.00184081
1736	CSGIDHEYPFPMVFQMSHYM	0.00183757
1737	CSGHPDMDFLTFYWRMFLKY	0.00183407
1738	CSGLWLGGWDRQSYNRENPW	0.00183209
1739	CSGERLIREQSIMFGPLHMF	0.00183204
1740	CSGRYPGQIKVYNKEHWGGL	0.00183045
1741	CSGKAVDMNIARLYNYMTWG	0.00182702
1742	CSGIWWEMGPKDDESKNTNS	0.00182408
1743	CSGVEHAYMNDKREHHSTNY	0.00181789
1744	CSGHKKDQKPDPINRYQDNK	0.00181708
1745	CSGILKGSHRAMGYHTRYMF	0.00181686
1746	CSGTTGAWASIKTGMYTWSA	0.00181653
1747	CSGQEHHNQQSFHNAFQYFR	0.00181613
1748	CSGAAAESDKDSGFSGILPG	0.00180896
1749	CSGWMFQHGLGAKVPFQQIQ	0.00180817
1750	CSGSNSYFKDLYTPYVMWRQ	0.00179913
1751	CSGEPVWDYSNLKGVILVLY	0.00179373
1752	CSGPSGSYSMHEWRPIDQDV	0.00178733
1753	CSGAVHKVQTHVWFWRFHSR	0.00178392
1754	CSGWYGAVMKIFHTHYRHDP	0.00178272
1755	CSGWQVIEIPNTYFWHHTWH	0.00178118
1756	CSGSLMEWKMHLSAGEYISY	0.00176422
1757	CSGIQFNIIHHPIETDLQFN	0.00176339
1758	CSGGYMQVWIEFAWVAIHWV	0.0017631
1759	CSGYMNMQIFIYILGILKQS	0.00175891
1760	CSGWFFWDDYWYWYYWRTRR	0.00175514
1761	CSGVWLYFPYAGRHYYYINI	0.00175157
1762	CSGMTNVNYWEVHVARAAYG	0.00174923
1763	CSGMHKFWYLDKWGTDWLDK	0.00174622
1764	CSGNHTASRHHGMPEYVTTR	0.00174213
1765	CSGKFDFYYPPKWHKIEHLS	0.00174113
1766	CSGQFYDAIHQIEMGKYIPG	0.00174035
1767	CSGQPPLDERLNMAVNHVYT	0.00173104
1768	CSGKNSVQATGYQRLDSQAA	0.00173047
1769	CSGTNKYWDQAIMYRKNHNV	0.00172831
1770	CSGYLDRKELGRCAQAQMNK	0.001728
1771	CSGWFEKWRNKHGTEEYWKP	0.00171823
1772	CSGWLLEPQLFRIRYIEEDI	0.0017166
1773	CSGYKFATWAEVPVQWRDVR	0.00171581
1774	CSGPYYSPYHMAEEKQDGYY	0.00171386
1775	CSGMCQMYQPWMCEEYYRLL	0.00171001
1776	CSGFWDMHSKYLAQMFIWYY	0.00170989
1777	CSGLSLVQNGYYHGIYDYEM	0.00170171
1778	CSGAHKSSMTTVGYWYAPYV	0.00170007
1779	CSGVVTSYRMNDRQGANHEI	0.00169838
1780	CSGALVQKYTDGYILHPFML	0.00169795
1781	CSGWVVLRMSPMVEYQIKIK	0.00169358
1782	CSGWQNESYYYQNNYRYGKL	0.00168557
1783	CSGDQTEDRGLYNLETKTYS	0.0016848
1784	CSGDHEVIESRPAIFEEGHH	0.0016821
1785	CSGGSLFKYYQIWWNQAARH	0.00168209
1786	CSGLEEAGMLEMRPSTPCLH	0.00168081
1787	CSGNPTKAWQLRMGTTALYV	0.00168023
1788	CSGMNDRTHEWDMPHYNFNW	0.00167988
1789	CSGEQVNSKWGNDGHKAHTR	0.00167936
1790	CSGPMHFNYQYDNNSYDDHE	0.00167894
1791	CSGARWAEVMIQHYSGLYIS	0.0016787
1792	CSGCCGIYCHEEPQREDSSI	0.00167814
1793	CSGHNFKQYFGDQKYVYEAD	0.00167062
1794	CSGGWYVLMDRAWGVYMHAY	0.00166812
1795	CSGYYHYPGMPKYERAHKEK	0.0016667
1796	CSGFFFRFPTFHHMHAYHMA	0.00166665
1797	CSGDADVVLKYKKIRVLIAH	0.00166587
1798	CSGTHYLVHQTRYGLFEFDA	0.00166284
1799	CSGWGRMEKVDAQDSWFSES	0.0016628
1800	CSGMYQKWQLHRDFERVHYG	0.00165548
1801	CSGRDQDFESNSRPRWHETY	0.00165373
1802	CSGTLTHQVSKFYMLIGAAR	0.00165289
1803	CSGELTHSNQHTDTQFRVPW	0.00165044
1804	CSGKYAYINHEYWPLFNWFW	0.0016492
1805	CSGDYVGESKHGDGRYVDKY	0.00164499
1806	CSGFVNSSQHPAQQPVPYTR	0.0016443
1807	CSGVLFSHRYPIQEHDNFAT	0.001641
1808	CSGRQVFYWQYNSKTYIRHS	0.00163932
1809	CSGNWMYAETMSQINLFEHI	0.00163674
1810	CSGVYYQYREIFHKIMWKHP	0.00163527
1811	CSGSPYSTGYSQPKPPEYSH	0.00163376
1812	CSGYTFVVHHWVWHQVMKIE	0.00162848
1813	CSGVGMKMWVWMYHEDDKEE	0.00162688
1814	CSGKTELSDFYPHISMGLKW	0.00161803
1815	CSGGVHNPYPWMWTTIIDMQ	0.00161745
1816	CSGGKYPYGNYAMPTIMWIH	0.00161529
1817	CSGYWFWEDYWYFWFFKKKR	0.00161263
1818	CSGEVRHDHNGKKWGNGELI	0.00160996
1819	CSGLWKPEWNTHDSDWTYAW	0.00160915
1820	CSGDARGYSPYARLELTTIW	0.00160896
1821	CSGAYSGIFAGTFYFYGIMG	0.00160834
1822	CSGHYYNRKRKFVMHIPTRF	0.00160819
1823	CSGLYKRLKVPPLSHPPGPG	0.00160583
1824	CSGGLLTPLALFQRIAHVYH	0.00160577
1825	CSGYSPKSFERNGLYLIETK	0.00160515
1826	CSGLRYRRRFQYKWDDIFTY	0.00160316
1827	CSGMSYFEFQYTDLMTYARW	0.00160281
1828	CSGSGQKISLRWDNPHALMY	0.00160112
1829	CSGSTAKAYTATRKNQVLPW	0.00159656
1830	CSGHLLGITPVTIWIYRMLH	0.00159383
1831	CSGRFQKQLMSWHPFNWYLY	0.00159202
1832	CSGPYGTHFMYKSGGWRAIY	0.00159006
1833	CSGSAVDWNLGGYLLHAKNQ	0.00158985
1834	CSGGTPNNSMGFWMQQNDRN	0.00158275
1835	CSGEMVHNYIKGDGQEYWWS	0.00158267
1836	CSGFYAMTEADYARKLKGWA	0.00158247
1837	CSGHMEDYEPGENMFSAILH	0.00158209
1838	CSGYAFELATKYFFMWVSYI	0.00158183
1839	CSGLPMRNNVYGWFNQVTFK	0.00158086
1840	CSGPSEKWRSWNWPNFQTEN	0.00157849
1841	CSGIRDYRMSYEATYYQKHH	0.00157678
1842	CSGDGSYLLPYHYLRMVSRQ	0.00157352
1843	CSGASHSEYGQQFAWYYHLL	0.00157113
1844	CSGLFMGVWTHPAMRKQLRQ	0.00156983
1845	CSGFANSQYWGYGPQHARSD	0.00156847
1846	CSGYPRLSNKRQDELLLGHW	0.00156731
1847	CSGPMQHMYWFFSRAWEAGS	0.00156622
1848	CSGPPHTSYRANAYMFNKNE	0.00156576
1849	CSGDHVGITMSFKTGMNILV	0.00156519
1850	CSGFANELRWFPANIWSPTA	0.00156363
1851	CSGVPIDEIIRIQREGIDRY	0.00156224
1852	CSGEANAIYPYRFRHIRDDF	0.00156194
1853	CSGWHIHINDHNQVDKHDMY	0.00156142
1854	CSGKPNYTTHYMWAAYVWNQ	0.00156014
1855	CSGFNVRADEKRVHLMTYKY	0.00155479
1856	CSGMERWFMYQAVGFYWTGV	0.00155436
1857	CSGYHYSNLSMVKDETINWR	0.00155196
1858	CSGYFKKKPLYLQYQFHSIY	0.00155138
1859	CSGMWHITSKGSHNREHFHS	0.0015479
1860	CSGFAKHIFVPFYETTTVRA	0.00154758
1861	CSGHEVDQGAYIKLYQVYAG	0.00154732
1862	CSGPEHGINWMLEITAPFAR	0.00154609
1863	CSGWYQLDAHESYINNLVFP	0.00154139
1864	CSGFRANSLVYEWRETMEDQ	0.00154021
1865	CSGIRQGFTMYPYGSAYQPD	0.00153933
1866	CSGDGINPKDTVWDGTRNYY	0.00153851
1867	CSGFLLEHHWTATNGWNSNY	0.00153832
1868	CSGHFHRGIDPDIMAWTTVG	0.001538
1869	CSGVSVLGGLGTFHALLNTA	0.00153775
1870	CSGNWGYDRAMYRGYTVINR	0.00153693
1871	CSGTYNPIKPTFQPFVWNVY	0.00153499
1872	CSGLIPKRAEYKQHFMQHRT	0.00153285
1873	CSGEARALLRCRRAGRPLLV	0.0015321
1874	CSGTKNKMAAQYYINWGHHW	0.00153188
1875	CSGRLYNKHFHVLLYSSENN	0.00153055
1876	CSGNVTTQDVAQHKKMYMLN	0.00152963
1877	CSGIPYSFASNPIPWHGLDA	0.00152853
1878	CSGTVFVKVYLVKIIIGEIT	0.00152143
1879	CSGDSFRDYPYLFAKVNAYA	0.00151984
1880	CSGHATNPTQIFIDQGTEYT	0.00151961
1881	CSGLVPRRFKILRYGWIIAL	0.00151775
1882	CSGWKMREQRHYNPVIVLDV	0.00151531
1883	CSGDHGYYRAMEYFYVLTRK	0.00151515
1884	CSGMRIFRPHPYSMYDYDQI	0.00151185
1885	CSGYTYEHYIYRKEHIEVFS	0.00151179
1886	CSGQWNDIEMIRDPGLWQKS	0.00151175
1887	CSGYWWYEDYWYYWFFKRKK	0.00151109
1888	CSGTMFRMNFKHTNTWEILD	0.0015106
1889	CSGKRHGHFPYLWNPKANGR	0.00151056
1890	CSGGHTKFSMWKEHHRWYGI	0.00150676
1891	CSGYFPPFWRKKRYPFYFWF	0.00150612
1892	CSGVMDWAYNIRPMEGAFWL	0.00150554
1893	CSGPSKQYGKYHYPQWVMGI	0.00150373
1894	CSGSAGHWRYMYMMMFGQIQ	0.00150161
1895	CSGSRSQFFSHVFQVYTSAD	0.00150073
1896	CSGMQIPVDAEHLERLHKKV	0.00149874
1897	CSGVLKDYYAESDQLFPPKK	0.00149844
1898	CSGNFNHWPQHHWNVPFFTK	0.0014967
1899	CSGTYNGMWPKTLDWMHMWV	0.00149395
1900	CSGDLEILNTWIHGVNLHHS	0.00149388
1901	CSGSHVDESVHEAMWGTSKE	0.00149263
1902	CSGQQYREARMQSSPSWHSF	0.0014922
1903	CSGFGLTDDQVSDTNSTSGD	0.00149138
1904	CSGYTLLWDSEYRRSFDQIM	0.00148834
1905	CSGWARMLYDRGYNNAEHTH	0.00148206
1906	CSGITRNVNMQDLLVARMWD	0.00147971
1907	CSGYVMHNQDWQEIPYHEIS	0.00147876
1908	CSGWYMPLYNIPFKAQLLVK	0.00147367
1909	CSGRGAIQHYSGNGWMYNIE	0.00147231
1910	CSGEVRYRHDKWQEGGAPQY	0.00147164
1911	CSGVHSSMLVLIWYQALYNE	0.00146419
1912	CSGLAEVAYKKVGQQTIRNY	0.00146412
1913	CSGYKRNMFGYKPSMVTARG	0.00146155
1914	CSGRFNNHVTQWYVEDPIQY	0.00146112
1915	CSGAVVMTLPYNPYLGSNYT	0.0014606
1916	CSGHMPQFKHPSQSNDFIHD	0.00145895
1917	CSGKVFWLQGLYKNDEFPIS	0.00145759
1918	CSGMMEIDRTLMNTRMHSTK	0.00145279
1919	CSGEPIHRSTLTALLEPIHR	0.00145257
1920	CSGYRSWTGQWDMMNKVWGA	0.00145136
1921	CSGNIEHVRKLIKSEEYLVK	0.00144318
1922	CSGWFWWEEYWYYYWYRKKR	0.00144253
1923	CSGYQFAKNYDPMGKLRGET	0.00144157
1924	CSGQAWGAIGSLDYMMRKVT	0.00144121
1925	CSGNFDRYIANIKSLPPSYF	0.00144086
1926	CSGRWFRPWDELHPAYKYDG	0.00144085
1927	CSGEFPQNREIHIYIYDYEG	0.0014369
1928	CSGGIRPYAHLWYMYMVFIH	0.00143618
1929	CSGGPGWHWPKDDIKLLYGE	0.00143289
1930	CSGLNRYNGNILSWIFDRTF	0.00142654
1931	CSGSIFTASMFPGFHKPEHR	0.00142543
1932	CSGDEYVDTRKLTKHTDAKY	0.00142536
1933	CSGGQYYGSILEYQYRWNWY	0.00142499
1934	CSGYYWATGPEGPFRHPGAR	0.00142345
1935	CSGEDWKSLVQVEHQTPKPK	0.0014226
1936	CSGDARWYLSLVHEALQQYY	0.00142131
1937	CSGERAYKGQNGWYMGNAKG	0.00141912
1938	CSGPADYSYRSNRIGYQVRL	0.00141842
1939	CSGNPHVHTLESYFDQDHYG	0.00141796
1940	CSGLYHDYTRDFPYSWITKP	0.00140151
1941	CSGESGFFLAIAYKHKYDKI	0.00139852
1942	CSGKMMVEYPYWIRKWNFLG	0.00139811
1943	CSGIQEYKHNHLYQHPWVFI	0.00139679
1944	CSGASYSQMATKYAPDYYQR	0.00139459
1945	CSGSGPQIHYVVVGGYPNKE	0.00139352
1946	CSGGEFQTKVLAYPSIGYSW	0.00139294
1947	CSGKNDHVALNFVEWYEWPY	0.00139138
1948	CSGWGYGDMSGSKQWKNDWF	0.00139114
1949	CSGMWPMWRYLRYYGKPHGR	0.00138967
1950	CSGPTTSDNHGPVQVAQKSK	0.00138963
1951	CSGFFFHFRWPKHRFKHFPF	0.00138839
1952	CSGNHYYSMALFLMMIFVIT	0.00138783
1953	CSGVYIYIVPGALPHEGPTY	0.001386
1954	CSGQSNYAMYFDLYKYKTGG	0.00138304
1955	CSGTGIPSYYYYQILNKISY	0.00138293
1956	CSGFMWIYNINYESYSHKIA	0.00138138
1957	CSGRIAEYSGLAYHARFDKV	0.00138032
1958	CSGGKITIAEPMWINSQKTE	0.0013788
1959	CSGNFLFTQREIVWTNQFFQ	0.00137868
1960	CSGFRLTVGAWAMEGHYNLK	0.00137767
1961	CSGAKENQHEHYWAYEVSRD	0.0013745
1962	CSGYIVHHIQTYSFRYHYKF	0.00137371
1963	CSGVPWYDILQQPNAQHTLA	0.00137312
1964	CSGDWHWTRYWFLTNYKKLT	0.00137252
1965	CSGAQQDLIDAFRHYVYHGF	0.00137077
1966	CSGIHEFPQFGRMYVVYPSV	0.00137077
1967	CSGHQYLEFPWTAAFHDHHY	0.0013697
1968	CSGVYHYKNNYRIQIHYMWS	0.00136959
1969	CSGIPVGWHDSWWLNDRVML	0.00136952
1970	CSGWHAYAIRAVLFQNDHMF	0.00136869
1971	CSGRSPWPWYINVAKGKKGS	0.0013678
1972	CSGFQAYYWYHYRPELYIKR	0.00136689
1973	CSGITSWYEWSYNYKQDKWT	0.00136322
1974	CSGAVSEKGSANIQEEEVCR	0.00136164
1975	CSGPIAVSYGYMMKKRDGWT	0.00136144
1976	CSGWNYDTIGVRYYRHDYQF	0.00136135
1977	CSGERMDDELLAWHYAPPTK	0.00136041
1978	CSGMNSKKIEYVKHAIFLDQ	0.00136041
1979	CSGTHHKEDSKQQHLGFLYP	0.00135791
1980	CSGLMWFTKYFTQSKPHYAV	0.00135462
1981	CSGDWQEAGNKLYQYYHWQE	0.00135456
1982	CSGYANGEKYWNPNIIENWV	0.00135399
1983	CSGMGLAHDYIVQWWSPSAA	0.00135202
1984	CSGDFAMREGPLTQQKGKAM	0.00135103
1985	CSGFYYGHMLIMILWENDVM	0.00134938
1986	CSGYTAIWNETTDVNWVHGI	0.00134647
1987	CSGMFERDDSEMQDQRGLHF	0.00134434
1988	CSGWWIPDTKIPNTGKALYW	0.00134383
1989	CSGVPVPQNSIGGHWYMIRI	0.0013426
1990	CSGQGTSGEGIRYDLMYHYF	0.00133938
1991	CSGTSLDLSPNGKQLGAGRA	0.00133845
1992	CSGKWQLYIYEQEHGYPMRL	0.00133665
1993	CSGMKHWLYMLNNWIRFAVE	0.00133408
1994	CSGFSWMIQHYWRGPVEAQF	0.00133395
1995	CSGYYVHFAYQYQSTKSKYS	0.00133039
1996	CSGNKIRYKTEYIEQWFHIG	0.00132997
1997	CSGWVYLHHYFIGFQKMPTR	0.00132942
1998	CSGKINGYQHEPMGMKMRML	0.00132805
[truncated: 7,788 more rows]
