# Supplementary material for: Immunosignature Screening for Multiple Cancer Subtypes Based on Expression Rule
Source: Front Bioeng Biotechnol. 2019 Nov 29;7:370. doi: 10.3389/fbioe.2019.00370 (PMC6901955; doi:10.3389/fbioe.2019.00370)
Supplement: Supplementary file 2 [file Table_2.XLSX]

## Sheet: Sheet1
Table S2. Corresponding performance of IFS with RF when using different number features on Dataset-1.
Number of features	Brain cancer	Breast cancer	Esophageal cancer	Healthy control	Multiple myeloma	Pancreatic cancer	Overall accuracy	MCC
10	1	0.875	1	0.775	0.975	0.85	0.9125	0.895205
20	1	0.85	1	0.8	0.975	0.925	0.925	0.910038
30	1	0.975	1	0.95	0.975	0.925	0.970833	0.96506
40	1	1	1	0.95	0.975	0.95	0.979167	0.975122
41	1	1	1	0.95	0.975	0.95	0.979167	0.975122
42	1	1	1	0.975	0.975	0.95	0.983333	0.980061
43	1	1	1	0.95	0.975	0.95	0.979167	0.975122
44	0.975	1	1	0.975	0.975	0.95	0.979167	0.975061
45	1	1	1	0.975	0.975	0.95	0.983333	0.980061
46	1	1	1	1	0.975	0.95	0.9875	0.985041
47	0.975	1	1	1	0.975	0.95	0.983333	0.980041
48	0.975	1	1	1	0.975	0.95	0.983333	0.980041
49	1	1	1	0.975	0.975	0.95	0.983333	0.980061
50	1	1	1	1	0.975	0.95	0.9875	0.985041
51	1	1	1	0.975	0.975	0.95	0.983333	0.980061
52	1	1	1	1	0.975	0.95	0.9875	0.985041
53	1	1	1	1	0.975	0.95	0.9875	0.985041
54	1	1	1	1	0.975	0.95	0.9875	0.985041
55	1	1	1	1	0.975	0.95	0.9875	0.985041
56	1	1	1	1	0.975	0.95	0.9875	0.985041
57	0.975	1	1	0.975	0.975	0.95	0.979167	0.975061
58	0.975	1	1	1	0.975	0.95	0.983333	0.980041
59	1	1	1	1	0.975	0.95	0.9875	0.985041
60	0.975	1	1	1	0.975	0.95	0.983333	0.980041
70	0.975	1	1	1	0.975	0.95	0.983333	0.980041
80	0.975	1	1	0.975	0.975	0.925	0.975	0.970141
90	1	1	1	1	0.975	0.95	0.9875	0.985041
100	0.975	1	1	1	0.975	0.95	0.983333	0.980041
110	0.975	1	1	1	0.975	0.95	0.983333	0.980041
120	0.975	1	1	1	0.975	0.95	0.983333	0.980041
130	0.975	1	1	1	0.975	0.95	0.983333	0.980041
140	1	1	1	1	0.975	0.95	0.9875	0.985041
150	0.975	1	1	1	0.975	0.95	0.983333	0.980041
160	1	1	1	1	0.975	0.95	0.9875	0.985041
170	0.975	1	1	1	0.975	0.95	0.983333	0.980041
180	0.975	1	1	1	0.975	0.925	0.979167	0.975102
190	0.975	1	1	1	0.975	0.925	0.979167	0.975102
200	0.975	1	1	1	0.975	0.925	0.979167	0.975102
210	0.975	1	1	1	0.975	0.925	0.979167	0.975102
220	0.975	1	1	1	0.975	0.95	0.983333	0.980041
230	0.975	1	1	1	0.975	0.95	0.983333	0.980041
240	0.975	1	1	1	0.975	0.95	0.983333	0.980041
250	0.975	1	1	1	0.975	0.95	0.983333	0.980041
260	0.975	1	1	1	0.975	0.95	0.983333	0.980041
270	0.975	1	1	1	0.975	0.95	0.983333	0.980041
280	0.975	1	1	1	0.975	0.95	0.983333	0.980041
290	0.975	1	1	1	0.975	0.95	0.983333	0.980041
300	0.975	1	1	1	0.975	0.95	0.983333	0.980041
310	0.975	1	1	1	0.975	0.95	0.983333	0.980041
320	0.975	1	1	1	0.975	0.925	0.979167	0.975102
330	0.975	1	1	1	0.975	0.925	0.979167	0.975102
340	0.975	1	1	1	0.975	0.95	0.983333	0.980041
350	0.975	1	1	1	0.975	0.95	0.983333	0.980041
360	0.975	1	1	1	0.975	0.925	0.979167	0.975102
370	0.975	1	1	1	0.975	0.95	0.983333	0.980041
380	0.975	1	1	1	0.975	0.925	0.979167	0.975102
390	0.975	1	1	1	0.975	0.925	0.979167	0.975102
400	0.975	1	1	1	0.975	0.925	0.979167	0.975102
410	0.975	1	1	1	0.975	0.925	0.979167	0.975102
420	1	1	1	1	0.975	0.925	0.983333	0.980102
430	0.975	1	1	1	0.975	0.925	0.979167	0.975102
440	0.975	1	1	1	0.975	0.925	0.979167	0.975102
450	0.975	1	1	1	0.975	0.95	0.983333	0.980041
460	0.975	1	1	1	0.975	0.925	0.979167	0.975102
470	0.975	1	1	1	0.975	0.95	0.983333	0.980041
480	0.975	1	1	1	0.975	0.925	0.979167	0.975102
490	0.975	1	1	1	0.975	0.925	0.979167	0.975102
500	0.975	1	1	1	0.975	0.925	0.979167	0.975102
510	0.975	1	1	1	0.975	0.95	0.983333	0.980041
520	1	1	1	1	0.975	0.95	0.9875	0.985041
530	0.975	1	1	1	0.975	0.95	0.983333	0.980041
540	0.975	1	1	1	0.975	0.925	0.979167	0.975102
550	0.975	1	1	1	0.975	0.95	0.983333	0.980041
560	0.975	1	1	1	0.975	0.925	0.979167	0.975102
570	0.975	1	1	1	0.975	0.95	0.983333	0.980041
580	0.975	1	1	1	0.975	0.925	0.979167	0.975102
590	1	1	1	1	0.975	0.925	0.983333	0.980102
600	0.975	1	1	1	0.975	0.925	0.979167	0.975102
610	0.975	1	1	1	0.975	0.95	0.983333	0.980041
620	1	1	1	1	0.975	0.925	0.983333	0.980102
630	0.975	1	1	1	0.975	0.95	0.983333	0.980041
640	1	1	1	1	0.975	0.925	0.983333	0.980102
650	0.975	1	1	1	0.975	0.95	0.983333	0.980041
660	0.975	1	1	1	0.975	0.925	0.979167	0.975102
670	0.975	1	1	1	0.975	0.925	0.979167	0.975102
680	0.975	1	1	1	0.975	0.95	0.983333	0.980041
690	1	1	1	1	0.975	0.95	0.9875	0.985041
700	1	1	1	1	0.975	0.95	0.9875	0.985041
710	0.975	1	1	1	0.975	0.925	0.979167	0.975102
720	0.975	1	1	1	0.975	0.95	0.983333	0.980041
730	0.975	1	1	1	0.975	0.925	0.979167	0.975102
740	0.975	1	1	1	0.975	0.925	0.979167	0.975102
750	1	1	1	1	0.975	0.925	0.983333	0.980102
760	1	1	1	1	0.975	0.95	0.9875	0.985041
770	0.975	1	1	1	0.975	0.925	0.979167	0.975102
780	0.975	1	1	1	0.975	0.95	0.983333	0.980041
790	0.975	1	1	1	0.975	0.925	0.979167	0.975102
800	0.975	1	1	1	0.975	0.925	0.979167	0.975102
810	0.975	1	1	1	0.975	0.925	0.979167	0.975102
820	0.975	1	1	1	0.975	0.95	0.983333	0.980041
830	1	1	1	1	0.975	0.925	0.983333	0.980102
840	1	1	1	1	0.975	0.925	0.983333	0.980102
850	0.975	1	1	1	0.975	0.925	0.979167	0.975102
860	0.975	1	1	1	0.975	0.925	0.979167	0.975102
870	0.975	1	1	1	0.975	0.95	0.983333	0.980041
880	0.975	1	1	1	0.975	0.925	0.979167	0.975102
890	0.975	1	1	1	0.975	0.95	0.983333	0.980041
900	1	1	1	1	0.975	0.925	0.983333	0.980102
910	0.975	1	1	1	0.975	0.925	0.979167	0.975102
920	1	1	1	1	0.975	0.925	0.983333	0.980102
930	0.975	1	1	1	0.975	0.95	0.983333	0.980041
940	0.975	1	1	1	0.975	0.925	0.979167	0.975102
950	0.975	1	1	1	0.975	0.95	0.983333	0.980041
960	1	1	1	1	0.975	0.925	0.983333	0.980102
970	1	1	1	1	0.975	0.925	0.983333	0.980102
980	1	1	1	1	0.975	0.925	0.983333	0.980102
990	1	1	1	1	0.975	0.925	0.983333	0.980102
1000	1	1	1	1	0.975	0.925	0.983333	0.980102
1010	1	1	1	1	0.975	0.925	0.983333	0.980102
1020	0.975	1	1	1	0.975	0.925	0.979167	0.975102
1030	1	1	1	1	0.975	0.95	0.9875	0.985041
1040	0.975	1	1	1	0.975	0.925	0.979167	0.975102
1050	1	1	1	1	0.975	0.95	0.9875	0.985041
1060	1	1	1	1	0.975	0.925	0.983333	0.980102
1070	1	1	1	1	0.975	0.925	0.983333	0.980102
1080	0.975	1	1	1	0.975	0.95	0.983333	0.980041
1090	1	1	1	1	0.975	0.925	0.983333	0.980102
1100	1	1	1	1	0.975	0.925	0.983333	0.980102
1110	0.975	1	1	1	0.975	0.95	0.983333	0.980041
1120	1	1	1	1	0.975	0.925	0.983333	0.980102
1130	0.975	1	1	1	0.975	0.925	0.979167	0.975102
1140	1	1	1	1	0.975	0.925	0.983333	0.980102
1150	1	1	1	1	0.975	0.95	0.9875	0.985041
1160	0.975	1	1	1	0.975	0.925	0.979167	0.975102
1170	0.975	1	1	1	0.975	0.925	0.979167	0.975102
1180	1	1	1	1	0.975	0.95	0.9875	0.985041
1190	1	1	1	1	0.975	0.925	0.983333	0.980102
1200	1	1	1	1	0.975	0.925	0.983333	0.980102
1210	0.975	1	1	1	0.975	0.925	0.979167	0.975102
1220	1	1	1	1	0.975	0.925	0.983333	0.980102
1230	0.975	1	1	1	0.975	0.925	0.979167	0.975102
1240	0.975	1	1	1	0.975	0.95	0.983333	0.980041
1250	1	1	1	1	0.975	0.95	0.9875	0.985041
1260	0.975	1	1	1	0.975	0.925	0.979167	0.975102
1270	0.975	1	1	1	0.975	0.925	0.979167	0.975102
1280	1	1	1	1	0.975	0.925	0.983333	0.980102
1290	1	1	1	1	0.975	0.925	0.983333	0.980102
1300	0.975	1	1	1	0.975	0.925	0.979167	0.975102
1310	0.975	1	1	1	0.975	0.925	0.979167	0.975102
1320	0.975	1	1	1	0.975	0.925	0.979167	0.975102
1330	0.975	1	1	1	0.975	0.925	0.979167	0.975102
1340	1	1	1	1	0.975	0.925	0.983333	0.980102
1350	1	1	1	1	0.975	0.925	0.983333	0.980102
1360	1	1	1	1	0.975	0.925	0.983333	0.980102
1370	0.975	1	1	1	0.975	0.925	0.979167	0.975102
1380	1	1	1	1	0.975	0.95	0.9875	0.985041
1390	0.975	1	1	1	0.975	0.925	0.979167	0.975102
1400	1	1	1	1	0.975	0.925	0.983333	0.980102
1410	0.975	1	1	1	0.975	0.925	0.979167	0.975102
1420	1	1	1	1	0.975	0.925	0.983333	0.980102
1430	1	1	1	1	0.975	0.925	0.983333	0.980102
1440	1	1	1	1	0.975	0.925	0.983333	0.980102
1450	1	1	1	1	0.975	0.925	0.983333	0.980102
1460	0.975	1	1	1	0.975	0.925	0.979167	0.975102
1470	0.975	1	1	1	0.975	0.95	0.983333	0.980041
1480	0.975	1	1	1	0.975	0.925	0.979167	0.975102
1490	1	1	1	1	0.975	0.925	0.983333	0.980102
1500	0.975	1	1	1	0.975	0.925	0.979167	0.975102
1510	1	1	1	1	0.975	0.925	0.983333	0.980102
1520	0.975	1	1	0.975	0.975	0.925	0.975	0.970141
1530	1	1	1	1	0.975	0.925	0.983333	0.980102
1540	0.975	1	1	1	0.975	0.925	0.979167	0.975102
1550	1	1	1	1	0.975	0.925	0.983333	0.980102
1560	0.975	1	1	1	0.975	0.925	0.979167	0.975102
1570	1	1	1	1	0.975	0.925	0.983333	0.980102
1580	1	1	1	1	0.975	0.925	0.983333	0.980102
1590	1	1	1	1	0.975	0.925	0.983333	0.980102
1600	1	1	1	1	0.975	0.925	0.983333	0.980102
1610	0.975	1	1	1	0.975	0.925	0.979167	0.975102
1620	0.975	1	1	1	0.975	0.925	0.979167	0.975102
1630	1	1	1	1	0.975	0.95	0.9875	0.985041
1640	0.975	1	1	1	0.975	0.95	0.983333	0.980041
1650	1	1	1	1	0.975	0.95	0.9875	0.985041
1660	1	1	1	1	0.975	0.95	0.9875	0.985041
1670	0.975	1	1	1	0.975	0.95	0.983333	0.980041
1680	1	1	1	1	0.975	0.95	0.9875	0.985041
1690	1	1	1	1	0.975	0.925	0.983333	0.980102
1700	1	1	1	1	0.975	0.925	0.983333	0.980102
1710	1	1	1	1	0.975	0.95	0.9875	0.985041
1720	0.975	1	1	1	0.975	0.925	0.979167	0.975102
1730	1	1	1	1	0.975	0.95	0.9875	0.985041
1740	1	1	1	1	0.975	0.925	0.983333	0.980102
1750	1	1	1	1	0.975	0.925	0.983333	0.980102
1760	1	1	1	1	0.975	0.95	0.9875	0.985041
1770	1	1	1	1	0.975	0.95	0.9875	0.985041
1780	1	1	1	1	0.975	0.925	0.983333	0.980102
1790	0.975	1	1	1	0.975	0.925	0.979167	0.975102
1800	1	1	1	1	0.975	0.925	0.983333	0.980102
1810	1	1	1	1	0.975	0.925	0.983333	0.980102
1820	1	1	1	1	0.975	0.925	0.983333	0.980102
1830	0.975	1	1	1	0.975	0.925	0.979167	0.975102
1840	1	1	1	1	0.975	0.925	0.983333	0.980102
1850	0.975	1	1	1	0.975	0.925	0.979167	0.975102
1860	1	1	1	1	0.975	0.925	0.983333	0.980102
1870	0.975	1	1	1	0.975	0.925	0.979167	0.975102
1880	1	1	1	1	0.975	0.95	0.9875	0.985041
1890	1	1	0.975	1	0.975	0.925	0.979167	0.975081
1900	0.975	1	1	1	0.975	0.925	0.979167	0.975102
1910	0.975	1	1	1	0.975	0.925	0.979167	0.975102
1920	1	1	1	1	0.975	0.925	0.983333	0.980102
1930	0.975	1	1	1	0.975	0.925	0.979167	0.975102
1940	1	1	1	1	0.975	0.925	0.983333	0.980102
1950	1	1	1	1	0.975	0.95	0.9875	0.985041
1960	0.975	1	1	1	0.975	0.925	0.979167	0.975102
1970	1	1	1	1	0.975	0.95	0.9875	0.985041
1980	0.975	1	1	1	0.975	0.95	0.983333	0.980041
1990	1	1	1	1	0.975	0.95	0.9875	0.985041
2000	1	1	1	1	0.975	0.95	0.9875	0.985041
2010	0.975	1	1	1	0.975	0.925	0.979167	0.975102
2020	1	1	1	1	0.975	0.925	0.983333	0.980102
2030	1	1	1	1	0.975	0.925	0.983333	0.980102
2040	1	1	1	1	0.975	0.925	0.983333	0.980102
2050	1	1	1	1	0.975	0.925	0.983333	0.980102
2060	0.975	1	1	1	0.975	0.925	0.979167	0.975102
2070	1	1	1	1	0.975	0.925	0.983333	0.980102
2080	1	1	1	1	0.975	0.925	0.983333	0.980102
2090	0.975	1	1	0.975	0.975	0.925	0.975	0.970141
2100	0.975	1	1	1	0.975	0.925	0.979167	0.975102
2110	0.975	1	1	1	0.975	0.925	0.979167	0.975102
2120	0.975	1	1	1	0.975	0.925	0.979167	0.975102
2130	0.975	1	1	0.975	0.975	0.925	0.975	0.970141
2140	1	1	1	1	0.975	0.925	0.983333	0.980102
2150	0.975	1	1	1	0.975	0.925	0.979167	0.975102
2160	0.975	1	1	1	0.975	0.925	0.979167	0.975102
2170	0.975	1	1	1	0.95	0.925	0.975	0.970101
2180	1	1	1	1	0.975	0.925	0.983333	0.980102
2190	1	1	1	1	0.975	0.925	0.983333	0.980102
2200	1	1	1	1	0.975	0.925	0.983333	0.980102
2210	0.975	1	1	1	0.975	0.925	0.979167	0.975102
2220	1	1	1	1	0.975	0.925	0.983333	0.980102
2230	0.975	1	1	1	0.975	0.925	0.979167	0.975102
2240	1	1	1	1	0.975	0.925	0.983333	0.980102
2250	1	1	1	1	0.975	0.95	0.9875	0.985041
2260	1	1	1	1	0.975	0.925	0.983333	0.980102
2270	0.975	1	1	1	0.975	0.925	0.979167	0.975102
2280	1	1	1	1	0.975	0.95	0.9875	0.985041
2290	0.975	1	1	1	0.975	0.925	0.979167	0.975102
2300	0.975	1	1	1	0.975	0.925	0.979167	0.975102
2310	1	1	1	1	0.975	0.925	0.983333	0.980102
2320	1	1	1	1	0.975	0.925	0.983333	0.980102
2330	0.975	1	1	1	0.975	0.925	0.979167	0.975102
2340	0.975	1	1	1	0.975	0.925	0.979167	0.975102
2350	0.975	1	1	1	0.975	0.925	0.979167	0.975102
2360	1	1	1	1	0.975	0.925	0.983333	0.980102
2370	0.975	1	1	1	0.975	0.925	0.979167	0.975102
2380	1	1	1	1	0.975	0.925	0.983333	0.980102
2390	1	1	1	1	0.975	0.925	0.983333	0.980102
2400	1	1	0.975	1	0.975	0.925	0.979167	0.975081
2410	0.975	1	1	1	0.975	0.925	0.979167	0.975102
2420	0.975	1	1	1	0.975	0.925	0.979167	0.975102
2430	1	1	1	1	0.975	0.925	0.983333	0.980102
2440	1	1	1	1	0.975	0.925	0.983333	0.980102
2450	0.95	1	1	1	0.975	0.925	0.975	0.970141
2460	0.975	1	1	1	0.975	0.925	0.979167	0.975102
2470	1	1	1	1	0.975	0.925	0.983333	0.980102
2480	0.975	1	1	1	0.975	0.925	0.979167	0.975102
2490	0.975	1	1	1	0.975	0.95	0.983333	0.980041
2500	0.975	1	1	1	0.975	0.925	0.979167	0.975102
2510	1	1	1	1	0.975	0.925	0.983333	0.980102
2520	1	1	1	1	0.975	0.925	0.983333	0.980102
2530	1	1	1	1	0.975	0.925	0.983333	0.980102
2540	0.975	1	1	1	0.975	0.925	0.979167	0.975102
2550	0.975	1	1	1	0.975	0.925	0.979167	0.975102
2560	1	1	1	1	0.975	0.925	0.983333	0.980102
2570	0.975	1	1	1	0.975	0.95	0.983333	0.980041
2580	1	1	0.975	1	0.975	0.925	0.979167	0.975081
2590	1	1	1	1	0.975	0.925	0.983333	0.980102
2600	0.975	1	1	1	0.975	0.95	0.983333	0.980041
2610	0.975	1	1	1	0.975	0.925	0.979167	0.975102
2620	1	1	1	1	0.975	0.925	0.983333	0.980102
2630	1	1	1	1	0.975	0.925	0.983333	0.980102
2640	1	1	1	1	0.975	0.925	0.983333	0.980102
2650	0.975	1	1	1	0.975	0.95	0.983333	0.980041
2660	1	1	0.975	1	0.975	0.95	0.983333	0.980041
2670	1	1	1	1	0.975	0.95	0.9875	0.985041
2680	1	1	1	1	0.95	0.925	0.979167	0.975142
2690	0.95	1	1	0.975	0.975	0.925	0.970833	0.965101
2700	0.975	1	1	1	0.975	0.925	0.979167	0.975102
2710	0.975	1	1	1	0.975	0.925	0.979167	0.975102
2720	0.975	1	1	1	0.975	0.95	0.983333	0.980041
2730	0.975	1	1	1	0.975	0.95	0.983333	0.980041
2740	1	1	1	1	0.975	0.925	0.983333	0.980102
2750	0.975	1	1	1	0.975	0.925	0.979167	0.975102
2760	0.975	1	1	1	0.975	0.925	0.979167	0.975102
2770	1	1	1	1	0.975	0.925	0.983333	0.980102
2780	0.975	1	1	1	0.975	0.925	0.979167	0.975102
2790	0.975	1	1	1	0.975	0.925	0.979167	0.975102
2800	0.975	1	1	1	0.975	0.925	0.979167	0.975102
2810	0.975	1	1	1	0.975	0.925	0.979167	0.975102
2820	1	1	1	1	0.975	0.925	0.983333	0.980102
2830	1	1	1	1	0.95	0.925	0.979167	0.975142
2840	1	1	1	1	0.975	0.925	0.983333	0.980102
2850	0.975	1	0.975	1	0.975	0.925	0.975	0.970081
2860	1	1	1	1	0.975	0.925	0.983333	0.980102
2870	1	1	1	1	0.975	0.925	0.983333	0.980102
2880	1	1	1	1	0.975	0.925	0.983333	0.980102
2890	1	1	0.975	1	0.975	0.925	0.979167	0.975081
2900	0.95	1	1	1	0.975	0.925	0.975	0.970141
2910	1	1	1	1	0.975	0.925	0.983333	0.980102
2920	1	1	1	1	0.975	0.925	0.983333	0.980102
2930	1	1	1	1	0.975	0.95	0.9875	0.985041
2940	0.975	1	1	1	0.975	0.925	0.979167	0.975102
2950	1	1	1	1	0.975	0.925	0.983333	0.980102
2960	0.975	1	1	1	0.975	0.925	0.979167	0.975102
2970	1	1	1	1	0.975	0.925	0.983333	0.980102
2980	1	1	1	1	0.975	0.925	0.983333	0.980102
2990	1	1	0.975	1	0.975	0.925	0.979167	0.975081
3000	0.975	1	1	1	0.975	0.925	0.979167	0.975102
3010	0.975	1	1	0.975	0.975	0.925	0.975	0.970141
3020	0.975	1	1	1	0.975	0.925	0.979167	0.975102
3030	0.975	1	1	1	0.975	0.925	0.979167	0.975102
3040	1	1	1	1	0.975	0.925	0.983333	0.980102
3050	1	1	1	1	0.975	0.95	0.9875	0.985041
3060	0.975	1	1	1	0.975	0.925	0.979167	0.975102
3070	1	1	1	1	0.975	0.925	0.983333	0.980102
3080	0.95	1	0.975	1	0.975	0.925	0.970833	0.965121
3090	1	1	1	0.975	0.975	0.95	0.983333	0.980061
3100	0.95	1	1	1	0.975	0.925	0.975	0.970141
3110	1	1	1	1	0.975	0.925	0.983333	0.980102
3120	0.95	1	1	1	0.975	0.925	0.975	0.970141
3130	1	1	1	1	0.975	0.925	0.983333	0.980102
3140	1	1	1	1	0.975	0.925	0.983333	0.980102
3150	1	1	1	1	0.975	0.925	0.983333	0.980102
3160	1	1	1	1	0.975	0.95	0.9875	0.985041
3170	0.975	1	1	1	0.975	0.925	0.979167	0.975102
3180	1	1	1	1	0.975	0.925	0.983333	0.980102
3190	0.975	1	1	1	0.975	0.925	0.979167	0.975102
3200	1	1	1	1	0.975	0.925	0.983333	0.980102
3210	0.975	1	1	1	0.975	0.925	0.979167	0.975102
3220	0.975	1	1	1	0.975	0.925	0.979167	0.975102
3230	0.975	1	1	0.975	0.975	0.925	0.975	0.970141
3240	1	1	1	1	0.975	0.925	0.983333	0.980102
3250	0.975	1	1	1	0.95	0.925	0.975	0.970101
3260	0.975	1	1	1	0.975	0.95	0.983333	0.980041
3270	1	1	1	1	0.975	0.925	0.983333	0.980102
3280	0.975	1	1	1	0.975	0.925	0.979167	0.975102
3290	0.975	1	1	1	0.975	0.95	0.983333	0.980041
3300	1	1	1	1	0.95	0.925	0.979167	0.975142
3310	0.975	1	1	1	0.975	0.95	0.983333	0.980041
3320	1	1	1	1	0.975	0.925	0.983333	0.980102
3330	1	1	0.975	1	0.975	0.925	0.979167	0.975081
3340	0.975	1	1	1	0.975	0.925	0.979167	0.975102
3350	1	1	1	1	0.975	0.925	0.983333	0.980102
3360	0.975	1	1	1	0.975	0.95	0.983333	0.980041
3370	0.975	1	1	1	0.975	0.925	0.979167	0.975102
3380	0.975	1	1	1	0.975	0.925	0.979167	0.975102
3390	0.975	1	1	1	0.975	0.925	0.979167	0.975102
3400	0.975	1	0.975	1	0.975	0.95	0.979167	0.975041
3410	1	1	1	1	0.975	0.925	0.983333	0.980102
3420	1	1	1	1	0.975	0.95	0.9875	0.985041
3430	1	1	1	1	0.975	0.925	0.983333	0.980102
3440	0.975	1	1	1	0.975	0.925	0.979167	0.975102
3450	0.95	1	1	1	0.975	0.925	0.975	0.970141
3460	0.975	1	1	0.975	0.975	0.925	0.975	0.970141
3470	0.975	1	1	1	0.975	0.95	0.983333	0.980041
3480	0.975	1	1	1	0.975	0.925	0.979167	0.975102
3490	1	1	0.975	1	0.975	0.925	0.979167	0.975081
3500	1	1	1	1	0.975	0.95	0.9875	0.985041
3510	0.975	1	1	1	0.975	0.925	0.979167	0.975102
3520	1	1	0.975	1	0.975	0.925	0.979167	0.975081
3530	1	1	1	1	0.975	0.925	0.983333	0.980102
3540	1	1	1	1	0.975	0.925	0.983333	0.980102
3550	0.975	1	1	0.975	0.975	0.925	0.975	0.970141
3560	0.975	1	1	0.975	0.975	0.925	0.975	0.970141
3570	1	1	0.975	1	0.975	0.925	0.979167	0.975081
3580	1	1	0.975	1	0.975	0.925	0.979167	0.975081
3590	1	1	1	0.975	0.975	0.925	0.979167	0.975142
3600	1	1	1	1	0.975	0.925	0.983333	0.980102
3610	1	1	1	1	0.975	0.95	0.9875	0.985041
3620	0.975	1	0.975	1	0.975	0.925	0.975	0.970081
3630	0.95	1	0.975	1	0.975	0.925	0.970833	0.965121
3640	0.975	1	0.975	1	0.975	0.925	0.975	0.970081
3650	0.975	1	1	1	0.975	0.925	0.979167	0.975102
3660	0.975	1	1	1	0.975	0.925	0.979167	0.975102
3670	1	1	1	1	0.975	0.95	0.9875	0.985041
3680	1	1	1	1	0.975	0.925	0.983333	0.980102
3690	0.975	1	1	1	0.975	0.925	0.979167	0.975102
3700	0.975	1	1	1	0.975	0.925	0.979167	0.975102
3710	1	1	1	0.975	0.975	0.925	0.979167	0.975142
3720	0.975	1	0.975	1	0.975	0.925	0.975	0.970081
3730	1	1	1	1	0.975	0.925	0.983333	0.980102
3740	0.975	1	1	1	0.975	0.925	0.979167	0.975102
3750	0.975	1	1	1	0.95	0.925	0.975	0.970101
3760	0.95	1	1	1	0.975	0.925	0.975	0.970141
3770	1	1	1	1	0.975	0.925	0.983333	0.980102
3780	0.975	1	1	1	0.975	0.925	0.979167	0.975102
3790	0.975	1	0.975	0.975	0.975	0.925	0.970833	0.965121
3800	0.975	1	1	1	0.975	0.925	0.979167	0.975102
3810	1	1	1	1	0.975	0.925	0.983333	0.980102
3820	0.975	1	1	1	0.975	0.925	0.979167	0.975102
3830	0.975	1	1	1	0.975	0.925	0.979167	0.975102
3840	1	1	1	1	0.975	0.95	0.9875	0.985041
3850	1	1	1	1	0.975	0.95	0.9875	0.985041
3860	0.95	1	1	0.975	0.975	0.925	0.970833	0.965181
3870	1	1	1	1	0.975	0.95	0.9875	0.985041
3880	1	1	0.975	0.975	0.975	0.925	0.975	0.970121
3890	1	1	1	1	0.975	0.925	0.983333	0.980102
3900	0.975	1	1	1	0.975	0.925	0.979167	0.975102
3910	1	1	1	1	0.975	0.925	0.983333	0.980102
3920	0.975	1	1	1	0.975	0.925	0.979167	0.975102
3930	1	1	1	1	0.975	0.95	0.9875	0.985041
3940	1	1	1	1	0.975	0.925	0.983333	0.980102
3950	0.975	1	0.975	0.975	0.975	0.925	0.970833	0.965121
3960	1	1	1	1	0.975	0.925	0.983333	0.980102
3970	0.975	1	1	1	0.975	0.925	0.979167	0.975102
3980	1	1	1	1	0.975	0.95	0.9875	0.985041
3990	1	1	0.975	1	0.95	0.925	0.975	0.970121
4000	1	1	1	1	0.975	0.95	0.9875	0.985041
4010	0.975	1	1	1	0.975	0.925	0.979167	0.975102
4020	0.975	1	1	1	0.975	0.925	0.979167	0.975102
4030	0.95	1	1	1	0.975	0.95	0.979167	0.975081
4040	0.975	1	1	1	0.975	0.925	0.979167	0.975102
4050	0.975	1	1	1	0.975	0.925	0.979167	0.975102
4060	1	1	1	0.975	0.975	0.925	0.979167	0.975061
4070	1	1	1	1	0.975	0.925	0.983333	0.980102
4080	0.975	1	1	1	0.975	0.925	0.979167	0.975102
4090	1	1	0.975	0.95	0.975	0.95	0.975	0.970121
4100	1	1	1	1	0.975	0.925	0.983333	0.980102
4110	1	1	1	1	0.975	0.95	0.9875	0.985041
4120	0.975	1	1	1	0.975	0.95	0.983333	0.980041
4130	1	1	1	1	0.975	0.925	0.983333	0.980102
4140	0.975	1	1	1	0.975	0.925	0.979167	0.975102
4150	1	1	1	1	0.975	0.925	0.983333	0.980102
4160	0.975	1	1	1	0.975	0.925	0.979167	0.975102
4170	1	1	0.975	0.975	0.975	0.925	0.975	0.970121
4180	0.975	1	0.975	0.975	0.975	0.925	0.970833	0.965121
4190	1	1	0.975	1	0.975	0.95	0.983333	0.980041
4200	0.975	1	1	1	0.975	0.925	0.979167	0.975102
4210	1	0.975	1	1	0.975	0.925	0.979167	0.975102
4220	1	1	1	1	0.975	0.925	0.983333	0.980102
4230	1	1	1	0.975	0.975	0.925	0.979167	0.975142
4240	0.975	1	1	1	0.975	0.925	0.979167	0.975102
4250	0.975	1	1	1	0.975	0.925	0.979167	0.975102
4260	0.975	1	1	1	0.975	0.95	0.983333	0.980041
4270	1	1	1	1	0.975	0.95	0.9875	0.985041
4280	0.975	1	1	1	0.95	0.925	0.975	0.970101
4290	0.975	1	1	1	0.975	0.95	0.983333	0.980041
4300	1	1	1	1	0.975	0.925	0.983333	0.980102
4310	0.95	1	1	1	0.975	0.925	0.975	0.970141
4320	0.975	1	1	1	0.975	0.925	0.979167	0.975102
4330	1	1	1	1	0.975	0.925	0.983333	0.980102
4340	0.975	1	1	1	0.975	0.925	0.979167	0.975102
4350	0.975	1	1	1	0.975	0.95	0.983333	0.980041
4360	0.95	1	1	1	0.975	0.95	0.979167	0.975081
4370	1	1	1	1	0.975	0.925	0.983333	0.980102
4380	0.975	1	0.975	1	0.975	0.925	0.975	0.970081
4390	0.975	1	1	1	0.975	0.95	0.983333	0.980041
4400	1	1	1	1	0.975	0.95	0.9875	0.985041
4410	0.975	1	0.975	1	0.975	0.95	0.979167	0.975041
4420	1	1	1	1	0.975	0.925	0.983333	0.980102
4430	1	1	1	1	0.975	0.925	0.983333	0.980102
4440	1	1	1	1	0.975	0.925	0.983333	0.980102
4450	0.95	1	1	1	0.975	0.925	0.975	0.970141
4460	0.975	1	1	0.975	0.975	0.95	0.979167	0.975061
4470	1	1	0.975	1	0.975	0.925	0.979167	0.975081
4480	1	1	1	1	0.975	0.925	0.983333	0.980102
4490	0.975	1	1	1	0.975	0.95	0.983333	0.980041
4500	1	1	0.975	1	0.975	0.95	0.983333	0.980041
4510	1	1	1	1	0.975	0.925	0.983333	0.980102
4520	0.975	1	1	1	0.975	0.95	0.983333	0.980041
4530	1	1	1	1	0.975	0.925	0.983333	0.980102
4540	1	1	0.975	1	0.975	0.95	0.983333	0.980041
4550	0.975	1	1	1	0.975	0.95	0.983333	0.980041
4560	0.975	1	1	0.975	0.975	0.925	0.975	0.970141
4570	1	1	1	1	0.975	0.95	0.9875	0.985041
4580	1	1	1	0.975	0.975	0.95	0.983333	0.980061
4590	1	1	1	1	0.975	0.95	0.9875	0.985041
4600	1	1	1	1	0.975	0.95	0.9875	0.985041
4610	0.975	1	1	1	0.975	0.925	0.979167	0.975102
4620	1	1	0.975	1	0.975	0.95	0.983333	0.980041
4630	1	1	1	1	0.975	0.925	0.983333	0.980102
4640	1	1	1	1	0.975	0.925	0.983333	0.980102
4650	0.975	1	1	1	0.975	0.925	0.979167	0.975102
4660	0.975	1	1	0.975	0.975	0.925	0.975	0.970141
4670	1	1	1	1	0.975	0.95	0.9875	0.985041
4680	0.975	1	1	1	0.975	0.925	0.979167	0.975102
4690	0.95	1	1	1	0.975	0.925	0.975	0.970141
4700	1	1	1	1	0.975	0.95	0.9875	0.985041
4710	0.975	1	1	1	0.975	0.925	0.979167	0.975102
4720	1	1	1	1	0.975	0.925	0.983333	0.980102
4730	1	1	0.975	1	0.975	0.925	0.979167	0.975081
4740	1	1	1	1	0.975	0.95	0.9875	0.985041
4750	1	1	1	1	0.975	0.95	0.9875	0.985041
4760	1	1	1	1	0.975	0.925	0.983333	0.980102
4770	1	1	1	1	0.95	0.925	0.979167	0.975142
4780	1	1	1	0.975	0.975	0.95	0.983333	0.980061
4790	0.975	1	0.975	0.975	0.975	0.925	0.970833	0.965121
4800	0.975	1	1	1	0.975	0.95	0.983333	0.980041
4810	0.975	1	1	1	0.95	0.925	0.975	0.970101
4820	1	1	1	0.975	0.975	0.925	0.979167	0.975142
4830	1	1	1	1	0.975	0.95	0.9875	0.985041
4840	0.95	1	1	0.975	0.975	0.95	0.975	0.970101
4850	1	1	1	1	0.975	0.925	0.983333	0.980102
4860	0.975	1	1	1	0.975	0.925	0.979167	0.975102
4870	0.975	1	1	1	0.975	0.925	0.979167	0.975102
4880	0.95	1	0.975	1	0.975	0.925	0.970833	0.965121
4890	1	1	1	1	0.975	0.925	0.983333	0.980102
4900	0.95	1	1	1	0.95	0.95	0.975	0.97004
4910	1	1	1	1	0.975	0.925	0.983333	0.980102
4920	1	1	1	0.975	0.975	0.925	0.979167	0.975142
4930	0.975	1	1	1	0.975	0.925	0.979167	0.975102
4940	1	1	1	0.975	0.975	0.925	0.979167	0.975142
4950	0.975	1	0.975	0.95	0.95	0.95	0.966667	0.96012
4960	0.975	1	1	1	0.975	0.925	0.979167	0.975102
4970	1	1	1	1	0.975	0.95	0.9875	0.985041
4980	1	1	1	0.975	0.975	0.925	0.979167	0.975142
4990	0.975	1	1	1	0.975	0.925	0.979167	0.975102
5000	0.975	1	1	0.975	0.975	0.925	0.975	0.970141
5010	0.95	1	1	1	0.975	0.925	0.975	0.970141
5020	1	1	1	1	0.975	0.925	0.983333	0.980102
5030	1	1	1	1	0.975	0.925	0.983333	0.980102
5040	0.975	1	1	1	0.975	0.925	0.979167	0.975102
5050	1	1	1	1	0.975	0.925	0.983333	0.980102
5060	1	1	0.975	1	0.975	0.95	0.983333	0.980041
5070	0.975	1	1	1	0.975	0.925	0.979167	0.975102
5080	1	1	1	1	0.975	0.925	0.983333	0.980102
5090	0.975	1	0.975	1	0.975	0.925	0.975	0.970081
5100	0.975	1	1	1	0.975	0.95	0.983333	0.980041
5110	1	1	1	1	0.975	0.95	0.9875	0.985041
5120	0.975	1	1	1	0.975	0.925	0.979167	0.975102
5130	0.975	1	1	1	0.975	0.925	0.979167	0.975102
5140	1	1	0.975	1	0.975	0.925	0.979167	0.975081
5150	1	1	1	1	0.975	0.925	0.983333	0.980102
5160	1	1	1	1	0.975	0.925	0.983333	0.980102
5170	0.975	1	0.975	1	0.975	0.925	0.975	0.970081
5180	0.975	1	1	1	0.975	0.925	0.979167	0.975102
5190	0.975	1	1	1	0.975	0.925	0.979167	0.975102
5200	0.975	1	1	1	0.975	0.925	0.979167	0.975102
5210	0.975	1	1	1	0.95	0.925	0.975	0.970101
5220	1	1	1	1	0.975	0.925	0.983333	0.980102
5230	1	1	1	1	0.975	0.925	0.983333	0.980102
5240	1	1	1	1	0.975	0.925	0.983333	0.980102
5250	0.975	1	1	1	0.975	0.95	0.983333	0.980041
5260	0.975	1	1	1	0.975	0.925	0.979167	0.975102
5270	0.975	1	1	1	0.95	0.95	0.979167	0.975041
5280	0.975	1	0.975	1	0.975	0.925	0.975	0.970081
5290	0.95	1	1	1	0.975	0.925	0.975	0.970141
5300	0.95	1	1	1	0.975	0.925	0.975	0.970141
5310	1	1	1	1	0.975	0.95	0.9875	0.985041
5320	0.975	1	1	1	0.975	0.925	0.979167	0.975102
5330	0.975	1	1	1	0.975	0.925	0.979167	0.975102
5340	1	1	1	0.975	0.975	0.925	0.979167	0.975142
5350	1	1	1	1	0.975	0.925	0.983333	0.980102
5360	0.95	1	1	1	0.975	0.925	0.975	0.970141
5370	0.975	1	1	1	0.975	0.925	0.979167	0.975102
5380	1	1	1	1	0.975	0.925	0.983333	0.980102
5390	0.975	1	1	1	0.975	0.95	0.983333	0.980041
5400	1	1	1	1	0.975	0.925	0.983333	0.980102
5410	0.975	1	0.975	1	0.975	0.925	0.975	0.970081
5420	1	1	1	1	0.975	0.925	0.983333	0.980102
5430	0.95	1	0.975	1	0.975	0.925	0.970833	0.965121
5440	0.975	1	0.975	1	0.975	0.925	0.975	0.970081
5450	0.975	1	1	0.975	0.975	0.925	0.975	0.970141
5460	1	1	0.975	1	0.975	0.925	0.979167	0.975081
5470	1	1	1	1	0.975	0.925	0.983333	0.980102
5480	0.975	1	1	1	0.975	0.925	0.979167	0.975102
5490	0.975	1	1	1	0.975	0.925	0.979167	0.975102
5500	1	1	1	1	0.975	0.95	0.9875	0.985041
5510	1	1	1	1	0.975	0.925	0.983333	0.980102
5520	0.975	1	1	1	0.975	0.925	0.979167	0.975102
5530	1	1	1	0.975	0.975	0.925	0.979167	0.975142
5540	1	1	1	1	0.975	0.925	0.983333	0.980102
5550	0.95	1	1	1	0.975	0.925	0.975	0.970141
5560	1	1	0.975	0.975	0.975	0.95	0.979167	0.975061
5570	0.975	1	0.975	1	0.975	0.95	0.979167	0.975041
5580	1	1	1	1	0.975	0.95	0.9875	0.985041
5590	1	1	1	1	0.975	0.925	0.983333	0.980102
5600	0.95	1	1	1	0.975	0.925	0.975	0.970141
5610	1	1	1	1	0.975	0.95	0.9875	0.985041
5620	1	1	0.975	1	0.975	0.925	0.979167	0.975081
5630	1	1	1	1	0.975	0.925	0.983333	0.980102
5640	1	1	1	1	0.975	0.925	0.983333	0.980102
5650	1	1	1	1	0.975	0.925	0.983333	0.980102
5660	1	1	1	1	0.975	0.925	0.983333	0.980102
5670	1	1	1	1	0.975	0.925	0.983333	0.980102
5680	0.975	1	1	1	0.975	0.925	0.979167	0.975102
5690	1	1	1	1	0.975	0.925	0.983333	0.980102
5700	1	1	1	1	0.975	0.925	0.983333	0.980102
5710	1	1	0.975	1	0.95	0.95	0.979167	0.975081
5720	0.95	1	1	1	0.975	0.95	0.979167	0.975081
5730	0.975	1	1	1	0.975	0.925	0.979167	0.975102
5740	1	1	0.975	1	0.975	0.925	0.979167	0.975081
5750	0.975	1	1	1	0.975	0.95	0.983333	0.980041
5760	1	1	1	1	0.975	0.925	0.983333	0.980102
5770	0.975	1	0.975	1	0.975	0.925	0.975	0.970081
5780	1	1	1	1	0.975	0.925	0.983333	0.980102
5790	1	1	1	0.975	0.95	0.925	0.975	0.970182
5800	1	1	1	1	0.975	0.925	0.983333	0.980102
5810	1	1	1	1	0.975	0.925	0.983333	0.980102
5820	0.975	1	1	1	0.975	0.925	0.979167	0.975102
5830	0.975	1	1	1	0.95	0.925	0.975	0.970101
5840	1	1	1	1	0.975	0.925	0.983333	0.980102
5850	1	1	1	1	0.975	0.925	0.983333	0.980102
5860	1	1	0.975	1	0.975	0.95	0.983333	0.980041
5870	0.975	1	0.975	0.975	0.95	0.925	0.966667	0.96012
5880	0.95	1	1	0.975	0.975	0.925	0.970833	0.965181
5890	0.975	1	1	1	0.975	0.925	0.979167	0.975102
5900	0.975	1	1	1	0.975	0.925	0.979167	0.975102
5910	0.975	1	1	1	0.975	0.925	0.979167	0.975102
5920	1	1	1	1	0.975	0.925	0.983333	0.980102
5930	0.95	1	0.975	0.975	0.975	0.925	0.966667	0.96016
5940	0.975	1	1	1	0.975	0.925	0.979167	0.975102
5950	0.975	1	1	0.975	0.95	0.925	0.970833	0.965141
5960	1	1	1	0.975	0.975	0.95	0.983333	0.980061
5970	1	1	1	1	0.975	0.925	0.983333	0.980102
5980	1	1	0.975	1	0.975	0.925	0.979167	0.975081
5990	0.95	1	1	1	0.975	0.925	0.975	0.970141
6000	1	1	0.975	1	0.975	0.925	0.979167	0.975081
6010	1	1	0.975	0.975	0.975	0.95	0.979167	0.975061
6020	1	1	1	0.975	0.975	0.925	0.979167	0.975142
6030	0.975	1	0.975	1	0.975	0.925	0.975	0.970081
6040	1	1	0.975	1	0.975	0.925	0.979167	0.975081
6050	1	1	1	1	0.975	0.925	0.983333	0.980102
6060	1	1	1	1	0.975	0.925	0.983333	0.980102
6070	0.975	1	1	1	0.975	0.925	0.979167	0.975102
6080	0.975	1	1	0.975	0.975	0.925	0.975	0.970141
6090	0.975	1	0.975	1	0.975	0.925	0.975	0.970081
6100	0.975	1	1	1	0.975	0.925	0.979167	0.975102
6110	0.975	1	1	1	0.975	0.95	0.983333	0.980041
6120	0.975	1	1	1	0.975	0.925	0.979167	0.975102
6130	0.975	1	1	1	0.975	0.925	0.979167	0.975102
6140	0.975	1	1	1	0.975	0.925	0.979167	0.975102
6150	1	1	1	1	0.975	0.95	0.9875	0.985041
6160	1	1	1	0.975	0.975	0.925	0.979167	0.975142
6170	1	1	1	1	0.975	0.925	0.983333	0.980102
6180	0.975	1	1	1	0.975	0.925	0.979167	0.975102
6190	1	1	0.975	1	0.975	0.925	0.979167	0.975081
6200	0.95	1	0.975	1	0.95	0.925	0.966667	0.96008
6210	1	1	0.975	0.975	0.975	0.95	0.979167	0.975061
6220	1	1	1	1	0.975	0.925	0.983333	0.980102
6230	0.975	1	1	1	0.95	0.925	0.975	0.970101
6240	0.95	1	1	1	0.975	0.925	0.975	0.970141
6250	1	1	0.975	1	0.975	0.925	0.979167	0.975081
6260	0.975	1	1	1	0.975	0.925	0.979167	0.975102
6270	0.975	1	1	0.975	0.975	0.925	0.975	0.970141
6280	0.975	1	1	1	0.975	0.95	0.983333	0.980041
6290	0.975	1	0.975	0.95	0.975	0.95	0.970833	0.965121
6300	0.975	1	1	1	0.975	0.925	0.979167	0.975102
6310	1	1	1	1	0.975	0.925	0.983333	0.980102
6320	0.975	1	1	1	0.975	0.925	0.979167	0.975102
6330	1	1	1	0.975	0.975	0.925	0.979167	0.975142
6340	0.95	1	1	1	0.975	0.925	0.975	0.970141
6350	0.975	1	1	1	0.975	0.925	0.979167	0.975102
6360	1	1	1	1	0.975	0.925	0.983333	0.980102
6370	0.95	1	1	1	0.975	0.925	0.975	0.970141
6380	1	1	0.975	1	0.975	0.95	0.983333	0.980041
6390	0.975	1	1	1	0.975	0.925	0.979167	0.975102
6400	0.975	1	0.975	0.975	0.975	0.925	0.970833	0.965121
6410	0.975	1	0.975	1	0.975	0.925	0.975	0.970081
6420	1	1	1	1	0.975	0.925	0.983333	0.980102
6430	0.975	1	0.975	1	0.975	0.925	0.975	0.970081
6440	1	1	1	0.975	0.975	0.925	0.979167	0.975142
6450	0.975	1	0.975	0.975	0.975	0.925	0.970833	0.965121
6460	0.95	1	1	1	0.975	0.95	0.979167	0.975081
6470	0.975	1	1	1	0.975	0.925	0.979167	0.975102
6480	0.975	1	1	1	0.975	0.925	0.979167	0.975102
6490	1	1	0.975	1	0.975	0.925	0.979167	0.975081
6500	0.975	1	1	1	0.975	0.925	0.979167	0.975102
6510	1	1	1	1	0.975	0.925	0.983333	0.980102
6520	0.975	1	0.975	1	0.975	0.925	0.975	0.970081
6530	1	1	1	1	0.975	0.925	0.983333	0.980102
6540	1	1	1	1	0.975	0.925	0.983333	0.980102
6550	0.975	1	1	1	0.95	0.925	0.975	0.970101
6560	0.975	1	1	1	0.975	0.925	0.979167	0.975102
6570	0.975	1	1	1	0.975	0.925	0.979167	0.975102
6580	0.975	1	1	1	0.975	0.925	0.979167	0.975102
6590	1	1	1	1	0.975	0.925	0.983333	0.980102
6600	1	1	0.975	1	0.975	0.925	0.979167	0.975081
6610	1	1	1	1	0.975	0.95	0.9875	0.985041
6620	0.95	1	1	1	0.975	0.925	0.975	0.970141
6630	0.975	1	0.975	1	0.975	0.925	0.975	0.970081
6640	1	1	1	1	0.975	0.925	0.983333	0.980102
6650	0.95	1	1	1	0.975	0.95	0.979167	0.975081
6660	0.975	1	1	1	0.975	0.925	0.979167	0.975102
6670	0.975	1	0.975	1	0.975	0.925	0.975	0.970081
6680	0.95	1	0.975	1	0.975	0.925	0.970833	0.965121
6690	1	1	1	1	0.975	0.925	0.983333	0.980102
6700	0.975	1	0.975	1	0.975	0.925	0.975	0.970081
6710	0.975	1	1	0.975	0.975	0.925	0.975	0.970141
6720	1	1	1	1	0.975	0.95	0.9875	0.985041
6730	0.975	1	1	1	0.975	0.925	0.979167	0.975102
6740	1	1	1	1	0.975	0.925	0.983333	0.980102
6750	1	1	1	1	0.975	0.925	0.983333	0.980102
6760	1	1	1	1	0.975	0.95	0.9875	0.985041
6770	0.95	1	0.975	1	0.975	0.925	0.970833	0.965121
6780	1	1	1	1	0.975	0.925	0.983333	0.980102
6790	1	1	1	1	0.975	0.925	0.983333	0.980102
6800	1	1	0.975	0.975	0.975	0.925	0.975	0.970121
6810	0.975	1	0.975	1	0.975	0.925	0.975	0.970081
6820	1	1	1	1	0.975	0.925	0.983333	0.980102
6830	1	1	0.975	1	0.975	0.925	0.979167	0.975081
6840	0.975	1	1	1	0.975	0.925	0.979167	0.975102
6850	0.975	1	0.975	0.95	0.975	0.95	0.970833	0.965121
6860	1	1	1	0.975	0.95	0.925	0.975	0.970182
6870	0.95	1	0.975	0.975	0.975	0.925	0.966667	0.96016
6880	1	1	1	1	0.975	0.925	0.983333	0.980102
6890	0.975	1	1	1	0.975	0.95	0.983333	0.980041
6900	1	1	1	1	0.975	0.925	0.983333	0.980102
6910	0.975	1	1	1	0.975	0.925	0.979167	0.975102
6920	0.975	1	0.975	0.975	0.975	0.925	0.970833	0.965121
6930	0.975	1	0.975	1	0.975	0.95	0.979167	0.975041
6940	0.975	1	1	1	0.975	0.925	0.979167	0.975102
6950	0.975	1	1	1	0.975	0.925	0.979167	0.975102
6960	1	1	1	1	0.975	0.925	0.983333	0.980102
6970	1	1	0.975	1	0.975	0.925	0.979167	0.975081
6980	0.95	1	0.975	1	0.975	0.925	0.970833	0.965121
6990	0.95	1	1	1	0.975	0.925	0.975	0.970141
7000	1	1	1	0.975	0.975	0.925	0.979167	0.975142
7010	0.975	1	0.975	1	0.975	0.925	0.975	0.970081
7020	1	1	1	0.975	0.975	0.925	0.979167	0.975142
7030	1	1	0.975	1	0.975	0.925	0.979167	0.975081
7040	1	1	0.975	1	0.975	0.925	0.979167	0.975081
7050	1	1	0.975	1	0.975	0.925	0.979167	0.975081
7060	1	1	1	1	0.975	0.925	0.983333	0.980102
7070	0.975	1	1	0.975	0.975	0.925	0.975	0.970141
7080	0.975	1	1	1	0.975	0.925	0.979167	0.975102
7090	1	1	1	1	0.975	0.925	0.983333	0.980102
7100	1	1	1	0.975	0.975	0.925	0.979167	0.975142
7110	1	1	1	1	0.975	0.925	0.983333	0.980102
7120	0.975	1	0.975	0.975	0.975	0.925	0.970833	0.965121
7130	0.975	1	1	0.975	0.95	0.925	0.970833	0.965141
7140	0.95	1	1	1	0.975	0.925	0.975	0.970141
7150	0.975	1	0.975	0.975	0.95	0.925	0.966667	0.96012
7160	1	1	0.975	1	0.975	0.925	0.979167	0.975081
7170	0.975	1	1	1	0.975	0.925	0.979167	0.975102
7180	0.975	1	0.975	1	0.975	0.95	0.979167	0.975041
7190	0.975	1	1	1	0.975	0.95	0.983333	0.980041
7200	0.975	1	1	1	0.975	0.925	0.979167	0.975102
7210	0.95	1	1	1	0.975	0.925	0.975	0.970141
7220	1	1	1	1	0.975	0.925	0.983333	0.980102
7230	0.95	1	0.975	0.975	0.975	0.925	0.966667	0.96016
7240	0.975	1	0.975	1	0.975	0.925	0.975	0.970081
7250	0.95	1	1	1	0.975	0.925	0.975	0.970141
7260	1	1	1	1	0.975	0.925	0.983333	0.980102
7270	0.975	1	1	1	0.975	0.925	0.979167	0.975102
7280	1	1	0.975	0.975	0.975	0.925	0.975	0.970121
7290	0.95	1	1	1	0.975	0.925	0.975	0.970141
7300	0.975	1	0.975	0.975	0.975	0.925	0.970833	0.965121
7310	0.95	1	1	1	0.975	0.925	0.975	0.970141
7320	0.975	1	1	1	0.975	0.925	0.979167	0.975102
7330	0.95	1	1	1	0.975	0.95	0.979167	0.975081
7340	1	1	0.975	1	0.975	0.925	0.979167	0.975081
7350	1	1	0.975	1	0.975	0.925	0.979167	0.975081
7360	1	1	1	0.95	0.975	0.925	0.975	0.970222
7370	1	1	1	0.975	0.975	0.925	0.979167	0.975142
7380	0.975	1	0.975	1	0.975	0.95	0.979167	0.975041
7390	1	1	1	0.975	0.975	0.95	0.983333	0.980061
7400	1	1	0.975	1	0.975	0.925	0.979167	0.975081
7410	1	1	1	0.975	0.975	0.925	0.979167	0.975142
7420	1	1	1	0.975	0.975	0.925	0.979167	0.975142
7430	0.95	1	0.975	1	0.975	0.925	0.970833	0.965121
7440	1	1	1	0.975	0.975	0.925	0.979167	0.975142
7450	1	1	1	1	0.975	0.925	0.983333	0.980102
7460	0.95	1	1	0.975	0.975	0.925	0.970833	0.965181
7470	1	1	0.975	1	0.975	0.95	0.983333	0.980041
7480	1	1	0.975	1	0.975	0.925	0.979167	0.975081
7490	0.95	1	1	1	0.95	0.95	0.975	0.97004
7500	0.95	1	1	0.975	0.975	0.925	0.970833	0.965181
7510	0.95	1	1	1	0.975	0.95	0.979167	0.975081
7520	0.975	1	0.975	1	0.975	0.925	0.975	0.970081
7530	0.975	1	1	1	0.975	0.925	0.979167	0.975102
7540	1	1	1	1	0.975	0.925	0.983333	0.980102
7550	1	1	1	1	0.975	0.925	0.983333	0.980102
7560	0.975	1	1	0.975	0.975	0.925	0.975	0.970141
7570	0.975	1	1	1	0.975	0.95	0.983333	0.980041
7580	0.975	1	0.975	1	0.95	0.925	0.970833	0.96508
7590	1	1	0.975	0.95	0.975	0.925	0.970833	0.965201
7600	1	1	0.975	1	0.975	0.925	0.979167	0.975081
7610	1	1	0.975	1	0.975	0.925	0.979167	0.975081
7620	0.975	1	0.975	1	0.975	0.925	0.975	0.970081
7630	1	1	1	1	0.975	0.925	0.983333	0.980102
7640	1	1	1	0.975	0.975	0.95	0.983333	0.980061
7650	1	1	0.975	1	0.975	0.925	0.979167	0.975081
7660	0.975	1	0.975	1	0.975	0.925	0.975	0.970081
7670	0.975	1	1	0.975	0.975	0.95	0.979167	0.975061
7680	0.95	1	0.975	1	0.95	0.95	0.970833	0.96504
7690	0.975	1	1	0.975	0.975	0.925	0.975	0.970141
7700	1	1	0.975	1	0.975	0.925	0.979167	0.975081
7710	0.975	1	1	0.975	0.975	0.925	0.975	0.970141
7720	0.975	1	0.975	1	0.975	0.925	0.975	0.970081
7730	0.975	1	0.975	1	0.975	0.925	0.975	0.970081
7740	1	1	1	0.95	0.975	0.925	0.975	0.970222
7750	1	1	0.975	1	0.975	0.925	0.979167	0.975081
7760	0.95	1	1	1	0.975	0.925	0.975	0.970141
7770	0.95	1	0.975	0.975	0.975	0.925	0.966667	0.96016
7780	1	1	1	1	0.975	0.95	0.9875	0.985041
7790	1	1	0.975	0.975	0.975	0.925	0.975	0.970121
7800	1	1	1	1	0.975	0.925	0.983333	0.980102
7810	1	1	1	1	0.975	0.925	0.983333	0.980102
7820	1	1	1	1	0.975	0.925	0.983333	0.980102
7830	1	1	0.975	1	0.975	0.925	0.979167	0.975081
7840	1	1	0.975	1	0.975	0.95	0.983333	0.980041
7850	0.95	1	0.975	0.975	0.975	0.95	0.970833	0.965101
7860	1	1	0.975	1	0.95	0.925	0.975	0.970121
7870	0.975	1	1	0.975	0.95	0.925	0.970833	0.965141
7880	1	1	1	1	0.975	0.925	0.983333	0.980102
7890	1	1	1	1	0.975	0.925	0.983333	0.980102
7900	0.975	1	1	0.975	0.975	0.95	0.979167	0.975061
7910	1	1	1	1	0.975	0.925	0.983333	0.980102
7920	0.975	1	0.975	0.975	0.975	0.925	0.970833	0.965121
7930	0.95	1	0.975	0.975	0.975	0.95	0.970833	0.965101
7940	1	1	0.975	1	0.975	0.925	0.979167	0.975081
7950	0.95	1	1	0.975	0.975	0.925	0.970833	0.965181
7960	0.975	1	0.975	1	0.975	0.925	0.975	0.970081
7970	0.975	1	1	0.975	0.95	0.925	0.970833	0.965141
7980	0.95	1	1	0.975	0.975	0.925	0.970833	0.965181
7990	0.95	1	0.975	0.975	0.975	0.925	0.966667	0.96016
8000	0.975	1	0.975	1	0.975	0.925	0.975	0.970081
8010	0.975	1	0.975	1	0.975	0.925	0.975	0.970081
8020	0.95	1	0.975	1	0.975	0.925	0.970833	0.965121
8030	0.975	1	1	0.975	0.975	0.925	0.975	0.970061
8040	0.95	1	1	1	0.975	0.925	0.975	0.970141
8050	1	1	1	1	0.975	0.925	0.983333	0.980102
8060	1	1	1	1	0.975	0.925	0.983333	0.980102
8070	0.975	1	0.975	1	0.975	0.925	0.975	0.970081
8080	1	1	1	0.975	0.975	0.925	0.979167	0.975142
8090	1	1	0.975	1	0.975	0.925	0.979167	0.975081
8100	0.975	1	1	0.975	0.975	0.925	0.975	0.970141
8110	0.975	1	1	0.975	0.975	0.925	0.975	0.970141
8120	1	1	0.975	0.975	0.975	0.925	0.975	0.970121
8130	0.975	1	1	0.975	0.975	0.925	0.975	0.970141
8140	0.95	1	1	1	0.975	0.95	0.979167	0.975081
8150	0.975	1	1	1	0.975	0.95	0.983333	0.980041
8160	0.95	1	1	1	0.975	0.925	0.975	0.970141
8170	1	1	1	1	0.975	0.95	0.9875	0.985041
8180	0.975	1	0.975	1	0.975	0.925	0.975	0.970081
8190	0.95	1	0.975	0.975	0.975	0.925	0.966667	0.96016
8200	0.95	1	1	1	0.975	0.925	0.975	0.970141
8210	0.95	1	1	1	0.975	0.95	0.979167	0.975081
8220	0.95	1	0.975	1	0.95	0.925	0.966667	0.96008
8230	1	1	1	1	0.975	0.925	0.983333	0.980102
8240	1	1	0.975	1	0.975	0.925	0.979167	0.975081
8250	1	1	0.975	1	0.975	0.925	0.979167	0.975081
8260	1	1	1	1	0.975	0.925	0.983333	0.980102
8270	0.975	1	0.975	1	0.975	0.925	0.975	0.970081
8280	1	1	1	1	0.975	0.925	0.983333	0.980102
8290	1	1	1	1	0.975	0.925	0.983333	0.980102
8300	0.975	1	0.975	1	0.95	0.925	0.970833	0.96508
8310	0.95	1	1	1	0.975	0.925	0.975	0.970141
8320	1	1	1	1	0.975	0.925	0.983333	0.980102
8330	0.975	1	0.975	1	0.975	0.925	0.975	0.970081
8340	1	1	1	0.975	0.975	0.95	0.983333	0.980061
8350	1	1	0.975	1	0.975	0.95	0.983333	0.980041
8360	1	1	0.975	0.975	0.975	0.95	0.979167	0.975061
8370	1	1	1	1	0.975	0.925	0.983333	0.980102
8380	0.95	1	0.975	0.975	0.975	0.925	0.966667	0.96016
8390	0.95	1	1	0.95	0.975	0.925	0.966667	0.96026
8400	0.975	1	1	1	0.975	0.925	0.979167	0.975102
8410	0.95	1	1	1	0.975	0.925	0.975	0.970141
8420	0.975	1	1	1	0.95	0.95	0.979167	0.975041
8430	0.975	1	1	1	0.975	0.925	0.979167	0.975102
8440	1	1	1	1	0.975	0.95	0.9875	0.985041
8450	0.95	1	1	1	0.975	0.925	0.975	0.970141
8460	0.95	1	0.975	0.975	0.975	0.925	0.966667	0.96016
8470	0.95	1	0.975	1	0.975	0.925	0.970833	0.965121
8480	0.975	1	0.975	1	0.975	0.925	0.975	0.970081
8490	0.975	1	1	1	0.975	0.925	0.979167	0.975102
8500	1	1	0.975	1	0.975	0.925	0.979167	0.975081
8510	1	1	1	1	0.975	0.925	0.983333	0.980102
8520	1	1	0.975	1	0.975	0.925	0.979167	0.975081
8530	0.975	1	1	1	0.95	0.925	0.975	0.970101
8540	0.95	1	1	1	0.975	0.925	0.975	0.970141
8550	0.95	1	1	1	0.975	0.925	0.975	0.970141
8560	0.975	1	1	0.975	0.975	0.925	0.975	0.970141
8570	1	1	0.975	1	0.975	0.925	0.979167	0.975081
8580	0.975	1	1	1	0.975	0.925	0.979167	0.975102
8590	0.975	1	0.975	1	0.975	0.925	0.975	0.970081
8600	0.975	1	1	1	0.975	0.95	0.983333	0.980041
8610	0.975	1	1	0.975	0.975	0.95	0.979167	0.975061
8620	0.95	1	1	1	0.975	0.925	0.975	0.970141
8630	1	1	1	0.975	0.975	0.925	0.979167	0.975142
8640	0.95	1	1	0.975	0.975	0.95	0.975	0.970101
8650	0.95	1	1	1	0.975	0.925	0.975	0.970141
8660	1	1	1	0.975	0.975	0.95	0.983333	0.980061
8670	1	1	0.975	1	0.975	0.925	0.979167	0.975081
8680	0.975	1	1	1	0.975	0.925	0.979167	0.975102
8690	1	1	0.975	1	0.975	0.95	0.983333	0.980041
8700	0.95	0.975	1	0.95	0.975	0.925	0.9625	0.955179
8710	0.975	1	1	1	0.975	0.925	0.979167	0.975102
8720	0.95	1	0.975	0.95	0.975	0.925	0.9625	0.955239
8730	0.95	1	0.975	1	0.975	0.925	0.970833	0.965121
8740	0.95	1	1	0.975	0.975	0.925	0.970833	0.965181
8750	0.975	1	1	1	0.975	0.925	0.979167	0.975102
8760	0.975	1	0.975	1	0.975	0.925	0.975	0.970081
8770	0.975	1	0.975	1	0.975	0.925	0.975	0.970081
8780	0.95	1	1	1	0.975	0.925	0.975	0.970141
8790	0.975	1	0.975	1	0.95	0.925	0.970833	0.96508
8800	1	1	0.975	1	0.975	0.925	0.979167	0.975081
8810	0.95	1	1	0.975	0.975	0.925	0.970833	0.965181
8820	0.975	1	1	1	0.975	0.925	0.979167	0.975102
8830	0.975	1	0.975	1	0.95	0.925	0.970833	0.96508
8840	1	1	0.975	1	0.975	0.925	0.979167	0.975081
8850	1	1	0.975	1	0.975	0.925	0.979167	0.975081
8860	0.975	1	1	1	0.975	0.95	0.983333	0.980041
8870	0.975	1	1	0.975	0.975	0.925	0.975	0.970141
8880	0.95	1	1	0.975	0.975	0.925	0.970833	0.965181
8890	0.975	1	1	0.975	0.975	0.95	0.979167	0.975061
8900	0.95	1	1	1	0.975	0.925	0.975	0.970141
8910	0.975	0.975	0.975	1	0.975	0.925	0.970833	0.96504
8920	1	1	1	1	0.975	0.925	0.983333	0.980102
8930	0.975	1	1	0.975	0.975	0.925	0.975	0.970141
8940	1	1	0.975	1	0.975	0.925	0.979167	0.975081
8950	1	1	0.975	1	0.975	0.925	0.979167	0.975081
8960	1	1	1	1	0.975	0.925	0.983333	0.980102
8970	0.975	1	1	0.975	0.975	0.925	0.975	0.970141
8980	0.975	1	0.975	1	0.975	0.925	0.975	0.970081
8990	1	1	0.975	1	0.975	0.925	0.979167	0.975081
9000	0.975	1	0.975	0.975	0.975	0.95	0.975	0.970061
9010	1	1	1	0.975	0.975	0.925	0.979167	0.975142
9020	0.95	1	0.975	0.975	0.975	0.925	0.966667	0.96016
9030	0.975	1	0.975	1	0.975	0.925	0.975	0.970081
9040	0.95	1	1	0.975	0.975	0.925	0.970833	0.965181
9050	1	0.975	1	1	0.95	0.925	0.975	0.970081
9060	1	1	1	0.975	0.975	0.925	0.979167	0.975142
9070	0.975	1	0.975	0.975	0.975	0.925	0.970833	0.965121
9080	0.95	1	0.975	1	0.975	0.95	0.975	0.970081
9090	1	1	1	1	0.975	0.925	0.983333	0.980102
9100	0.975	1	1	0.975	0.975	0.925	0.975	0.970141
9110	0.975	1	1	0.975	0.975	0.925	0.975	0.970141
9120	0.95	1	1	1	0.95	0.925	0.970833	0.965101
9130	0.975	1	1	1	0.975	0.925	0.979167	0.975102
9140	0.975	1	0.975	1	0.975	0.925	0.975	0.970081
9150	0.95	1	0.975	0.975	0.975	0.925	0.966667	0.96016
9160	1	1	1	1	0.975	0.925	0.983333	0.980102
9170	0.975	1	0.975	1	0.975	0.925	0.975	0.970081
9180	0.975	1	1	1	0.975	0.925	0.979167	0.975102
9190	0.975	1	1	1	0.975	0.925	0.979167	0.975102
9200	1	1	1	0.95	0.975	0.925	0.975	0.970222
9210	0.975	1	1	1	0.975	0.925	0.979167	0.975102
9220	1	1	0.975	1	0.95	0.925	0.975	0.970121
9230	0.975	1	0.975	1	0.975	0.925	0.975	0.970081
9240	0.975	1	0.975	0.975	0.975	0.925	0.970833	0.965121
9250	1	1	1	1	0.975	0.925	0.983333	0.980102
9260	0.95	1	1	1	0.975	0.95	0.979167	0.975081
9270	0.975	1	0.975	1	0.975	0.925	0.975	0.970081
9280	0.95	1	1	1	0.975	0.925	0.975	0.970141
9290	0.95	1	0.975	1	0.975	0.925	0.970833	0.965121
9300	0.975	1	1	1	0.975	0.925	0.979167	0.975102
9310	1	1	0.975	0.975	0.975	0.925	0.975	0.970121
9320	0.975	1	0.975	0.975	0.975	0.925	0.970833	0.965121
9330	1	1	0.975	0.975	0.975	0.925	0.975	0.970121
9340	0.95	1	0.975	0.975	0.975	0.925	0.966667	0.96016
9350	0.95	1	0.975	0.95	0.975	0.925	0.9625	0.955239
9360	1	1	0.975	0.975	0.975	0.925	0.975	0.970121
9370	1	1	1	1	0.975	0.925	0.983333	0.980102
9380	0.95	1	0.975	0.975	0.975	0.95	0.970833	0.965101
9390	0.975	1	1	1	0.975	0.925	0.979167	0.975102
9400	1	1	0.975	1	0.975	0.925	0.979167	0.975081
9410	0.975	1	0.975	0.975	0.975	0.925	0.970833	0.965121
9420	1	1	0.975	1	0.95	0.925	0.975	0.970121
9430	0.95	1	1	1	0.975	0.925	0.975	0.970141
9440	0.975	1	0.975	0.975	0.975	0.95	0.975	0.970061
9450	0.95	1	1	1	0.975	0.925	0.975	0.970141
9460	0.975	1	1	0.975	0.975	0.925	0.975	0.970141
9470	0.975	1	0.975	1	0.975	0.925	0.975	0.970081
9480	0.975	1	0.975	0.975	0.975	0.925	0.970833	0.965121
9490	0.95	1	1	1	0.975	0.95	0.979167	0.975081
9500	0.975	1	0.975	0.975	0.975	0.925	0.970833	0.965121
9510	0.975	1	1	1	0.975	0.925	0.979167	0.975102
9520	0.975	1	0.975	1	0.95	0.925	0.970833	0.96508
9530	0.975	1	0.975	0.975	0.975	0.925	0.970833	0.965121
9540	0.95	1	1	1	0.975	0.925	0.975	0.970141
9550	0.975	1	0.975	1	0.975	0.925	0.975	0.970081
9560	1	1	1	1	0.95	0.925	0.979167	0.975142
9570	1	1	0.975	0.975	0.975	0.925	0.975	0.970121
9580	0.975	1	1	1	0.975	0.925	0.979167	0.975102
9590	0.975	1	1	1	0.975	0.925	0.979167	0.975102
9600	0.95	1	1	1	0.975	0.925	0.975	0.970141
9610	1	1	1	1	0.975	0.925	0.983333	0.980102
9620	0.975	0.975	0.975	1	0.975	0.925	0.970833	0.96504
9630	0.975	1	1	1	0.975	0.925	0.979167	0.975102
9640	0.975	1	1	1	0.975	0.925	0.979167	0.975102
9650	0.975	1	0.975	1	0.975	0.925	0.975	0.970081
9660	0.95	1	1	0.975	0.975	0.925	0.970833	0.965181
9670	0.975	1	1	1	0.975	0.925	0.979167	0.975102
9680	1	1	0.975	0.975	0.975	0.925	0.975	0.970121
9690	0.975	1	1	1	0.975	0.925	0.979167	0.975102
9700	0.975	1	1	0.975	0.95	0.925	0.970833	0.965141
9710	0.975	1	0.975	1	0.975	0.925	0.975	0.970081
9720	1	1	1	0.975	0.975	0.95	0.983333	0.980061
9730	0.95	1	1	1	0.975	0.925	0.975	0.970141
9740	0.975	1	0.975	1	0.975	0.925	0.975	0.970081
9750	1	1	0.975	1	0.975	0.95	0.983333	0.980041
9760	1	1	0.975	1	0.975	0.925	0.979167	0.975081
9770	0.95	1	0.975	0.95	0.95	0.925	0.958333	0.950198
9780	0.95	1	0.975	1	0.975	0.925	0.970833	0.965121
