# Supplementary material for: Immunosignature Screening for Multiple Cancer Subtypes Based on Expression Rule
Source: Front Bioeng Biotechnol. 2019 Nov 29;7:370. doi: 10.3389/fbioe.2019.00370 (PMC6901955; doi:10.3389/fbioe.2019.00370)
Supplement: Supplementary file 3 [file Table_3.XLSX]

## Sheet: Sheet1
Table S3. RI scores of input features learned from Dataset-2.
Rank	Attribute	RI
1	FKETAMPVLNYPVGVNEGSC	0.656347
2	SESTLAKIGVLGNLYDIGSC	0.544956
3	AQNADELEEYSASKHDGGSC	0.464479
4	PMDEGFAQIAHQALINAGSC	0.450479
5	VNHKPLLSGHSGVEWPSGSC	0.421131
6	YYNPFAQELDRTGPSNDGSC	0.401563
7	PWSTGKTQPHDSDGRAWGSC	0.395628
8	STLAHMSKDSSMQQKTEGSC	0.389365
9	YVHRQFNTDFVNKDSTQGSC	0.371774
10	IENWNTNKIPVMLIEPNGSC	0.367213
11	SFTIDDKATIYIPQHKPGSC	0.364502
12	DSWPIAGWNIWEKHLYTGSC	0.355685
13	EMWPYNGQAQLHSSMMMGSC	0.344786
14	LSERWAMGAHRDTASQTGSC	0.340294
15	ERWYNLLILNEMRMRTHGSC	0.320489
16	LFKILPRIFFEISMLGQGSC	0.303656
17	GEASDNYKWWWDHVVYPGSC	0.301239
18	PTEFETMIMYTWQAMYNGSC	0.296763
19	YEMQVHLMEYRITILYLGSC	0.292177
20	TYHNGMIRSTNMFMVFNGSC	0.280119
21	IITIWLDGGLMHDFEKPGSC	0.265339
22	GPLLMRVDTFTFFMELSGSC	0.252431
23	EEQQYVEVKETPDWNKWGSC	0.250498
24	VENGEALAVYQHVDTPQGSC	0.246603
25	QGRDALPIRHDPGNTNQGSC	0.244316
26	TMHSWAYARMHRRMVATGSC	0.241484
27	KKRLQTRQPINKHAQRHGSC	0.230699
28	EQRIHVVTNMWFFIRHPGSC	0.226702
29	VAVLVLVIVAVRIAILVGSC	0.220971
30	NHWEGHDPAWSIYDLEYGSC	0.218478
31	RGSPSKKWEGDPMFQRLGSC	0.216299
32	LDILNNSTAERWKMSNGGSC	0.202036
33	KDREKNENRQNHNSHDTGSC	0.194047
34	WISWDYDLKHEGTQDWFGSC	0.191052
35	KVRAKFPAKDRPFTGSRGSC	0.189004
36	FSKNWGIEPYMFYHLNKGSC	0.185844
37	LSIEERPAVWWKIVYRIGSC	0.178091
38	PRNTHPWMNPRSMQFLSGSC	0.175583
39	FIILILLFIRVALLVWIGSC	0.174984
40	MFADHVPVNEQFDEQNYGSC	0.172141
41	ETGKIEMFHIHDPGHEPGSC	0.171151
42	NDIRRPNQEIWIPTMSHGSC	0.169962
43	TYQRRMGGVRGQQPYNKGSC	0.169858
44	YYNRILEKMAPETKATAGSC	0.168293
45	RRDFTKAIQWHIIEIEYGSC	0.166377
46	KLIDHLRMNLKKEQHEEGSC	0.163869
47	YWWKQWFGVRTPLASETGSC	0.162441
48	IALILAIWVILALLILLGSC	0.157552
49	WKQNLYWITTFHQPMNRGSC	0.157433
50	RHVTYKHSYKVKINRLEGSC	0.15699
51	GQAVTWTSTAGVMDWGYGSC	0.155963
52	KHYRYIINTTEFWGSWLGSC	0.155169
53	QFEMIMWQAWMFQIWKVGSC	0.154449
54	YWNLYKHDSEAFFQMFNGSC	0.15414
55	VWERPFIDNMTSGAMHSGSC	0.153199
56	TILRNIIIFGIHTWITVGSC	0.153013
57	SIVGYLPARERDRVKDSGSC	0.152664
58	EWSHSWKFQMTMLITHTGSC	0.150681
59	FHWFRHHRRHHFWKWKFGSC	0.150449
60	SQDMLHLFYDLAFTTPRGSC	0.150352
61	YYNQQTFQHKFWYLLYGGSC	0.147519
62	VFVHVHERKPTVDVVESGSC	0.146893
63	FIIDHAWWWMGLTHGEVGSC	0.145937
64	YYSAKGEVLNMFKSMFAGSC	0.14209
65	SVQAMLIYAKHRNVLSRGSC	0.14203
66	RRSVQQYNFYLSQMNQYGSC	0.141516
67	YKMDWSIAFQIMHFDVSGSC	0.139609
68	DINWERPIDMVAFDDLHGSC	0.137098
69	LNHRDLSFQEMILEYPMGSC	0.136996
70	WFWKHKKWRRHPRKWHWGSC	0.135849
71	YDEIARTFRIRLAVTKPGSC	0.135014
72	KRNKIKIDVNERYEMTAGSC	0.133925
73	EVLSLMDFLNNYRYSMPGSC	0.132473
74	MWDYLVELYRAFNDNFVGSC	0.13225
75	EDRGRAKRVDASFKKFWGSC	0.131433
76	QNFKPGEQESDSVTGPHGSC	0.131287
77	PTVGWKSDRFLMEGGLVGSC	0.129222
78	VDMDQIGGGDPIQFMPPGSC	0.129057
79	IVSNHANVVEESKKHVIGSC	0.129024
80	DIRQRDYAGSIKYWIDQGSC	0.125874
81	QYYLLTAHTSDYEYWDVGSC	0.125273
82	EGEDTEGKKSKGEGEITGSC	0.123715
83	QRVWKNYLFILAEANGAGSC	0.123545
84	YRRNTTFYDMWDESMYHGSC	0.122784
85	DDQRRGSLSEDYNQGYNGSC	0.122731
86	MPAQVIYLVNYVKTQMNGSC	0.122513
87	YYTMEYVKAYTQDIDTTGSC	0.121516
88	NEHMNDNMVYSIQMIIMGSC	0.120773
89	EGEKTEGKKSKLEGEITGSC	0.120619
90	YMITQSIKTKDISHEMSGSC	0.12048
91	SMLRHPMYQQSAQMMDKGSC	0.119515
92	QDVHVTFWSEYMVSRSIGSC	0.11846
93	KFMYSADKKRTRFRYSIGSC	0.117249
94	HEMAGDDNTREHFYTKNGSC	0.114538
95	PNLGDMMNDSWHVVTHQGSC	0.112553
96	AALLATEAGSLAVDLAVGSC	0.112527
97	TVDPEINWQFNSSMRSYGSC	0.111369
98	KFFRWFHKHWHKRWFPRGSC	0.110502
99	LLIWLLVVLLVLRLAAAGSC	0.109272
100	LFQAEYFPSHTEWYKTYGSC	0.109095
101	FSQNNGHAPAFRLWVFMGSC	0.108117
102	LGIAMMVGAFALVMPFPGSC	0.10795
103	TINLSPFDYWIPGATEPGSC	0.107475
104	IMKFQSALVMIYYRKPMGSC	0.105985
105	VFADGYMVVVFRVNSWQGSC	0.105353
106	VPFTVRMFFATRTRAQQGSC	0.103126
107	YKYGGEMYHFVMENRMPGSC	0.101737
108	NWGHAMIHVAEYGEHHTGSC	0.0998698
109	WEIRHPMTNSFAPMNPWGSC	0.0998584
110	VWDQRRDLWPEYERWEIGSC	0.0985309
111	FYQFMVEHYFVNADPEPGSC	0.0974096
112	YNPHLEGMDSDPLRWTKGSC	0.0963897
113	KRSNKRRDRRRKRNHTQGSC	0.0941228
114	TEDPAGSFENSQVVRNNGSC	0.0936867
115	YINSYPIAKPHGEEMQMGSC	0.0927884
116	TIPSVYLMLEIEMEHRLGSC	0.0903788
117	SRLEQQHFATIPQIWYTGSC	0.0898389
118	LSGPIKVQPTHRPPSSIGSC	0.0881257
119	WPYLKTRSTPDYGYNPWGSC	0.0877851
120	ASVTEEHPPRAHHGAIGSC	0.0864847
121	IAGIFIPMGFLMVAILFGSC	0.0856978
122	IGQGDQEKWASLNMASQGSC	0.0846769
123	NTDTIEATWAWMARWQTGSC	0.0845657
124	PREVSYGTIDQVAYNDGGSC	0.0841952
125	IILLIIVAGFVFVMAMGGSC	0.0835372
126	PDNKLINQDMATLGIELGSC	0.082959
127	VVQRHSSRTHGVKRNKTGSC	0.0799056
128	HHVVSEEDLSNGKGRGVGSC	0.0792928
129	LFFPFIGVFAFPVLGFAGSC	0.0791358
130	VTVVQTSSPWTLQNELFGSC	0.0786724
131	TREKGYHFHKQTTYLTDGSC	0.0781187
132	YQIASSYYSKWFRGMDIGSC	0.077508
133	DNHTRWFLNVDLQMTDDGSC	0.0749348
134	YYKKFPAKVPWRPYFKQGSC	0.074503
135	RQDMRVNYLYNEQDIGHGSC	0.0740575
136	DWGIRIMYMIYNLEHSNGSC	0.0730738
137	EMVDSMTLDASYPQNVLGSC	0.0729423
138	LILALFIIVWIWVVLWLGSC	0.0719636
139	RHSEPYKSMIAASTSGEGSC	0.0708746
140	MWENTKKALNEDYFFQRGSC	0.070406
141	VPEYTDTDSANTIVPEVGSC	0.0700528
142	WFSDQKTLHTWIFEYPPGSC	0.0700366
143	MRTISRWIQLLQQMVFTGSC	0.0699144
144	RNREDTPPVPQIAFLIWGSC	0.0694467
145	HPRNVKMVAYPKQKQRAGSC	0.0690803
146	MQWYQFARYLAVPTYHNGSC	0.0690231
147	RRKIQPAQAFHYTAKNKGSC	0.0685414
148	GTQPMVAWKDVYGIVVYGSC	0.0684589
149	ELIEVWGFHMKMKFAKMGSC	0.0684109
150	GGNHLAIAFNRYKYRAIGSC	0.0674461
151	SENNTSDTQTTDDQETNGSC	0.0672207
152	PMNDQDKQARVRTGFMAGSC	0.0665046
153	ENVMDKGPAFGKQNPRYGSC	0.0661929
154	VNFESFREPTFGSDGYSGSC	0.0655277
155	YKSTVGLLKADLGEINDGSC	0.0653815
156	VPSDLGFPTGMQVNVYPGSC	0.0650692
157	AFAPFGFAFVVVAPAMGGSC	0.064601
158	SKFRDVLTFNEPSRFVSGSC	0.0645253
159	LAFVEDRPLSGNGNENDGSC	0.0644312
160	TVHESMIYRMRFMTFKHGSC	0.0638239
161	RIESQFQQKSTWIDEFHGSC	0.0636144
162	HIKEDEYNMAMPFVTSRGSC	0.0635534
163	GSRQNRVEFHTNYMPFSGSC	0.0634412
164	TIPAHNIFWILYFSIGTGSC	0.0634007
165	VVPAMKDVTEAGTIKVWGSC	0.0632192
166	QSEDEETEENETSYDDTGSC	0.0628858
167	EWHHKGTWYNSNSNHPMGSC	0.0626575
168	HYNRYMVIIGNWGKQPIGSC	0.0620454
169	HERHEHRKEEQAINFWTGSC	0.0612694
170	LFTEEWYQPLHENFYVNGSC	0.061124
171	HDNNTYHIATRFYIDQFGSC	0.0605333
172	AAEVTIFQRLFMQARTRGSC	0.0602894
173	PYPIGMTIRHYNVWQEWGSC	0.0595128
174	YTQWFSWTLTFVRNWTTGSC	0.0588403
175	FTGKPSVHHMKPQNIDRGSC	0.0587976
176	QGFTTEGDEKEWFPRGAGSC	0.0580437
177	SDDNTHPNGSSPMINAKGSC	0.0578266
178	ITITIRITSVIIAYYWEGSC	0.0575235
179	RSRINPIFNHRHLKRPRGSC	0.057435
180	WEIDNSKRYYKVTFYIEGSC	0.0570473
181	IHKTEHWISTNADDWRAGSC	0.0570222
182	MRSHIGKDTGLVEGTPKGSC	0.0567216
183	LTVHRSIVFVMAMQNTFGSC	0.0565288
184	TQGWLKWNKGGERQTRRGSC	0.0561264
185	PTISTFRFLIGFVWWMMGSC	0.0559453
186	NEYIWEAGIFQQKLPAGGSC	0.0557104
187	ELRFHNLGILETSTKFVGSC	0.0553811
188	IQQHDTVIRMQAEPDRMGSC	0.054841
189	KHWPHHKWWRWWRFWHFGSC	0.0548036
190	PWNDEAGWEETKSSVGKGSC	0.054764
191	LVVGKALALATSSAEALGSC	0.0543012
192	YPLWVLEVFAELLYPAGGSC	0.0542655
193	QDLLDYHLSDFVLFAHMGSC	0.0532828
194	VDGWMAAMDWGEVVHTKGSC	0.0531448
195	MHWSWIDNYITNNTATAGSC	0.0530516
196	RSREYLRRYQQRNKVTFGSC	0.0529366
197	FWKVKVAHTMWHTPLQHGSC	0.052658
198	KHYDTWYSKRIPLPKTWGSC	0.0524973
199	SLWFKINIPRAEHLWSEGSC	0.0522468
200	HYDYNVHGVTWALHALPGSC	0.0521983
201	ANDPIWNLDPELNWIRTGSC	0.0518837
202	SVMLAKDHDDPRAKETGGSC	0.0515993
203	PWHTAKPWRNVIRLSNKGSC	0.0511165
204	KPTTVKSEVGRADQDDHGSC	0.0510828
205	QKWMGDHVEMHIKVDEYGSC	0.0508787
206	EYLNNQALAHIDETMIIGSC	0.05076
207	LLSSHPFLLAYNALMDGGSC	0.0506023
208	NLVFTHWWLDMKAHSMLGSC	0.0505869
209	HKFRKEVTKIHYSHFLGGSC	0.0501523
210	LLVRLIVAVVLLAARAIGSC	0.0499115
211	MKWMIASRYWAINDDVSGSC	0.0497516
212	DVNTLKELTTPTLTMPVGSC	0.049716
213	GDVMLEESTLMIEIKDLGSC	0.0494499
214	EDVFFSKIEDGDTEYYFGSC	0.0493205
215	FMAHVNNHIGFKLRVNMGSC	0.0492201
216	YWGMLHWTLARLDALMIGSC	0.0488698
217	FSTLHSTMDVMHVMFIDGSC	0.0482331
218	MAGPGAGPILIAFAMMFGSC	0.0481939
219	AGVGLGAVAMGILGLLMGSC	0.0474144
220	AEKEQVERSRFRKKHQIGSC	0.0473468
221	GKSANERHVQYLKMQKKGSC	0.0471054
222	FKYRYPWVMVPKRWYQFGSC	0.0470438
223	TDSNAFVVDSNFANKFGGSC	0.0465963
224	RNIAAGEIRHWYWRRWIGSC	0.04651
225	RLNVSFFVADWPSHTREGSC	0.0463912
226	FIKGWQYRYYHGTVRITGSC	0.0463085
227	ETQSTDDDTQQTNNTEDGSC	0.0462635
228	TQGVAHFGQTHYPYQLEGSC	0.0461887
229	MYREIEANDKPYNHLGYGSC	0.0461528
230	VEDSNYEATVTVWFETTGSC	0.0458614
231	ELYAWFSVDPITHMNHVGSC	0.0456225
232	RTRKEWFMPHIVLIYVVGSC	0.0455719
233	KAPRHLSHLVQLFPKDAGSC	0.0451449
234	KHAYDRVGIMIVTMIRQGSC	0.0450784
235	ILPMHVRPMMHNSGTESGSC	0.0449966
236	KMDLYEYPSEQPRILGGGSC	0.0449214
237	YTMHNPAKADIVGGTDHGSC	0.0446491
238	YIGTQIRVHWPANPHPVGSC	0.0446018
239	IYHMQNANDYIDQLGNRGSC	0.0444026
240	WYARHPMDVPYLHDLHGGSC	0.0440048
241	IKSRTGAEEIQIQMLLRGSC	0.0439558
242	AYRYKKMPTLTMWMIAGGSC	0.0438892
243	KDSVHSDQTRHVRLQMRGSC	0.0438881
244	NDKRVQQELHKTQSIFKGSC	0.0435927
245	WWYTLGEQIPRWPQKGWGSC	0.0434421
246	DTDHKENRSKYQEHNKQGSC	0.0431342
247	WLYGMMEEIAMLIMAQFGSC	0.0430008
248	PTNRWPWSEHRFDKMNHGSC	0.0429272
249	GGNHLAIRYKYRAFNAIGSC	0.042764
250	QKTLAFLLRLALWMFMSGSC	0.0426642
251	NRTEEEKQQSDENERSKGSC	0.0426517
252	YENTNTVWNIRWNPFPRGSC	0.042619
253	DLTERETTAFFQDDHADGSC	0.0425747
254	VGRQKRIDQNADDMNDPGSC	0.0424785
255	KHVIPWSEQFSPEHQIIGSC	0.0424428
256	SREDKDSNDQRKDEQDSGSC	0.0422045
257	WPHMHSMPQQFTDAPFKGSC	0.042052
258	ASQRDMKSKNSPPYNRHGSC	0.0419166
259	SMLHAPKTTSPSPNYFHGSC	0.0418915
260	SEKNTNLFFTKTFLLNAGSC	0.0417938
261	APFAFYRMVISDKFNVWGSC	0.0411699
262	GRVPQDFNTPSFDRVFWGSC	0.0411499
263	NWFEKWSSDPMYGPQYSGSC	0.0409493
264	ERTQSFAGLTGNKLKFSGSC	0.0408504
265	KAMSIHQLANPFDWHFWGSC	0.0407283
266	THFLIVFFWVDGLYRQLGSC	0.0403553
267	LDFEEKHTGLWGYDENVGSC	0.0403247
268	LILWAIALVIVVAVAFLGSC	0.0398403
269	ANEKKIMGKTTMRRSHLGSC	0.0397527
270	TLQRTWRRPLLEDLPWWGSC	0.0393322
271	YVWKQVRADLYQFRYIRGSC	0.039151
272	KSMSRVYFDNFLFHDLEGSC	0.0384282
273	WTKAAWMVVGLFSGAAMGSC	0.0384117
274	HQPLRLNVAVNRAPTRNGSC	0.0382945
275	VQDPNFTARLKLTNMEFGSC	0.0380883
276	AHQSYYDKWLSLWIAYSGSC	0.0379047
277	FHGHNRVGWYHTEEDIVGSC	0.0377656
278	SEQESTEEDNQYESDQQGSC	0.0375541
279	VHHMMGSFHPKGVGLGEGSC	0.0374628
280	YQNQTQEENETDDYDQEGSC	0.0374165
281	EVLWRTIHNYGKHVMYQGSC	0.037362
282	PLNNKMKYTIFSWVKQKGSC	0.0373094
283	KRTEWTYSIPPLFRANTGSC	0.0373061
284	KYNEKSQTTQEDENNHNGSC	0.0372876
285	AGGNHLAIAFNAIFLNMGSC	0.0367714
286	LKEPLMDLHVVDVDMVHGSC	0.0366864
287	IVFKEQPGKPAHSHDHGGSC	0.0366688
288	KSEPMLIQPSDWVHSPDGSC	0.036467
289	LDGIDHGEMQPSPAPIAGSC	0.0363171
290	YSGIWMTFGQAFKKFYNGSC	0.036213
291	IWALTVHANTVKLWGLIGSC	0.0361248
292	IKAIEWPPDFIRHPDKSGSC	0.0360931
293	DDPGNWMIYVFPGFLMQGSC	0.0360382
294	YLVTGSIAPPILMHKPKGSC	0.0358689
295	HDIHLFNSHYQPHRIASGSC	0.0357788
296	YRKSGGSPIGLGSFYDLGSC	0.035745
297	RWRIIHGEWMLLKKWGHGSC	0.0357396
298	GFLIPMPMFLAAMMMLIGSC	0.0355256
299	PVFFIYNHGLSVVHSWMGSC	0.035275
300	VDPGKGHLRGHTKDNSPGSC	0.0352171
301	KYPLFAHESYDTFRWLKGSC	0.035061
302	KQKGGWDNPSIKERQFDGSC	0.0349484
303	KQKKHLPHKDTHLHVSQGSC	0.0349247
304	IYLSMVWRTTKFTCPGYGSC	0.0348354
305	KHRMVQKITIHGLSHNGGSC	0.0346208
306	WPYGQGFLKGRHSFRHLGSC	0.034366
307	WPLNQVRPQDGQFIWWYGSC	0.0342646
308	PAIFLDKYIGDLLWAYAGSC	0.0342298
309	VPQGTRKSVFHVKRQQAGSC	0.0341618
310	GVNMGYILYLQESWTAFGSC	0.0339984
311	LKATKSPHNWNQVAGIYGSC	0.0339725
312	TETDDDESSDESDEDDNGSC	0.0339629
313	FNRDHREFFEHFGFDEPGSC	0.0339342
314	RAAMHESLKNWRVYREWGSC	0.033815
315	QQMFTGADRHKGKNMNMGSC	0.0338076
316	SMAPGNKVFKHYFWMRNGSC	0.0334882
317	GRYKYRGNHLAIAFNAIGSC	0.0334338
318	YEEGAKTRSELEFTDPWGSC	0.0334187
319	VTLCHTMSRSRRDLTIVGSC	0.0333255
320	FSLVSPAQWMSSIVNTEGSC	0.0332429
321	KRYKAKIPNLVPFTNKRGSC	0.0332373
322	APVLPGVILLMGPMFFGGSC	0.0332075
323	AKELLISAKFMYVYSHKGSC	0.033026
324	WRYMSNTWGFVLRYDNAGSC	0.0328434
325	RPKPHRHWKPKFPHHHWGSC	0.032779
326	WSNDIDYNEIYLGDSSYGSC	0.0326894
327	KVVRMHHHRGNFHPDPYGSC	0.0325774
328	RPSWISSYFYAALKHWYGSC	0.0324564
329	NAWMSSWHHTQFMVNISGSC	0.0323678
330	EDYEDDTNDDESDDETDGSC	0.0322707
331	PPQQVQLMWVFSKFKRTGSC	0.0321679
332	EDKDIYTVKTTMIIGPSGSC	0.032166
333	GDISYQEGASMYAVGAWGSC	0.0321475
334	SMWSWLRNGAGIFSWKEGSC	0.0321205
335	FEYHFTGQAFITIETSWGSC	0.032112
336	WSWEIGRHTIDASWQIKGSC	0.0320288
337	EHAMSKGDHHKEDDRIIGSC	0.0319491
338	TWGHIWNPRQPLQWGEYGSC	0.0319291
339	LDDVVSASERMDDNESHGSC	0.0319052
340	FQLYPVQASAALPGTLIGSC	0.0318833
341	YVAHADPNFFVQRNAGYGSC	0.0317735
342	NNDKWLAWHDKLGWELPGSC	0.0315829
343	DENDNDDENDDENENDDGSC	0.0315407
344	WNVWEANWVYKREEWQQGSC	0.0314897
345	YAWEEFWYLAYKVHRMHGSC	0.0312928
346	WGWSKRFIQKPNFSMIQGSC	0.0312523
347	FFLHDDRQVWTEDFMMRGSC	0.0312419
348	RATGRPPMTTITSGYHMGSC	0.0312282
349	LTDTTEDKPSYLFRKRDGSC	0.0312158
350	TKRIHKWPQDAYRIRRGGSC	0.0305335
351	ERRDEIGHDEGTFIDKEGSC	0.03051
352	KKESHNTEHDSDKNNYKGSC	0.0304828
353	KVQHLKTMIYRVPLKYYGSC	0.0304502
354	NPHRKSDTKGQSPLERSGSC	0.0304259
355	QKYGIDLQEAHLMHPHIGSC	0.0304059
356	DFQTHHPTTSVLVWMAFGSC	0.0302795
357	DQEWFAEVAQDPRIDHQGSC	0.0302003
358	YNETDDDQNEQEDTDDEGSC	0.0301788
359	PFSLHAFWRFSGQLHYRGSC	0.0301517
360	IGFVFLQQENDQAYPDSGSC	0.0300428
361	AINTSVRWGVWHELSKYGSC	0.0300043
362	PVMIKDDESMVMKDDGYGSC	0.0299952
363	INEMNLGSSRYEQPHHKGSC	0.0299164
364	YANKVQVTRSVPWYWFLGSC	0.029843
365	KRVALSAKRRVLTTTLAGSC	0.0297472
366	SSILDQEAGHKDDYKNFGSC	0.0296626
367	INVYSLYPEKEVDSSEMGSC	0.029531
368	RHIPLDPKNVSARWKHMGSC	0.0295045
369	HDWNVAWELRRWKALIYGSC	0.0292772
370	EVFNGFAYGFVPIFYRNGSC	0.0292585
371	LFAVLIIFGAGAMMPGIGSC	0.0292517
372	GLPQDEYWNVRSPFVPEGSC	0.0292179
373	TETQNKVWGQKKMFSNNGSC	0.0291689
374	LKNFIMKGIGQEAYPGAGSC	0.029115
375	QRSVAKFQKHRFNTIRKGSC	0.0287855
376	EQEDNQKSKQSETSYDEGSC	0.0287474
377	MREDQDVEYKYIWFDFPGSC	0.0287129
378	YASFATNHDDRHNRKPEGSC	0.0286621
379	SIADIHKRKFRVRRKHIGSC	0.0286269
380	IHPKQFQVTPQAWRSGAGSC	0.0286252
381	WNHVKKRTSVEDFGAPNGSC	0.0285797
382	LKFKEAEQIVPYEHQVPGSC	0.0285795
383	EYVYGVTFEIPLMFGHAGSC	0.0284958
384	NKPNWPNDLGMVKVFLDGSC	0.0284435
385	ETDKTINVREAAAHGMKGSC	0.028431
386	VFMIFVTIRPSTHKGMEGSC	0.0283239
387	RHFVVRANNEPIAAERRGSC	0.0281284
388	QMNKQNMVTTFMSDPGFGSC	0.027999
389	MLAQDMHLANTLQEFTFGSC	0.0278719
390	YLSTSMEQEQEQVHGNWGSC	0.0278636
391	VDAGAYRINQLAGGKEYGSC	0.0278508
392	LIHHEKMTHAKHVGWLKGSC	0.0278348
393	ALLAIAIAFRVIWIIIAGSC	0.0278134
394	LNPTTGAKQSNDMRENMGSC	0.0277987
395	EVGTEYELGFYDGYVYYGSC	0.0277156
396	WYTGHEWKWWDGPFKSLGSC	0.0277093
397	GPQMWRGLGMKSWARQPGSC	0.0276723
398	LDWIINYAFAHNVYRGAGSC	0.0276643
399	RSPAFHGMHITRTSTGTGSC	0.0274777
400	EAVDPTHGPHSYDGPFMGSC	0.0274768
401	ASTVVLAAGAKEDLAAAGSC	0.0274218
402	GVRTPDTDYDYFYPVEDGSC	0.0274022
403	VAMGIAVALFAPMFGALGSC	0.0273808
404	TQQDQDDEQDTQDEDDSGSC	0.027374
405	IHQRLAMFIIGMSLRTRGSC	0.0272744
406	QTPWYNGTYRTRIGPRVGSC	0.0272683
407	FWINSWVPPREWGHNHLGSC	0.0272586
408	IISNTTMAVLWMLQSSRGSC	0.0270808
409	TDDNSETDTEYDQNEDDGSC	0.0269974
410	FEIDKLGHRAWPHSHKRGSC	0.0269892
411	WDHPQEQHVEPVWYNNMGSC	0.026898
412	GLKGISGVAKGIFALVTGSC	0.0268825
413	MLQMNQSNNYALGPRRQGSC	0.0268438
414	WEPWHTPRFGLWRDQLDGSC	0.0267091
415	KYQFAGQRSGKQYRWRIGSC	0.02653
416	SEGDTHWKNRFYWRENLGSC	0.0265268
417	SFLASEAQWFWNDGMVPGSC	0.026487
418	FDIHKMHLLDEWSLITSGSC	0.0264843
419	PASMFSYFKKQGYYYKLGSC	0.0263303
420	SDYMLWAGTWMGWGLNFGSC	0.0263297
421	YYLWYIIEFFTHSTLSTGSC	0.0262538
422	MHLDHIFWGAFRMKASGGSC	0.0262385
423	HDKDIYRHWRGDGVWQPGSC	0.0262356
424	YWVDSWPHFADNLTTRLGSC	0.0260667
425	LFNYYMIHFDQKESVPVGSC	0.026061
426	GTIIRTQASDPLKDKEGGSC	0.0259898
427	IASKDFKGKKWRPENRFGSC	0.0259549
428	VWVMRARRMMTWMFMVQGSC	0.0259231
429	EGQFKQGFRTLTKDLWTGSC	0.025907
430	GPFVFAVMIVLGFFVGGGSC	0.025741
431	PFIPRSHTSTKAKGHYNGSC	0.0256906
432	ESSAKKTYRTDNGVDQYGSC	0.0256332
433	YTMAMFHTLINQVYGYKGSC	0.0255494
434	FNFKFLYDSQYPNLPHNGSC	0.0254919
435	NMKIEGTQPQMNDVEYQGSC	0.0253901
436	WYYKGAFDSYDKYRLLVGSC	0.0253828
437	HKAQFLIVRVVIPWQPKGSC	0.0253494
438	DSREWMDTFKKPSVKELGSC	0.0253431
439	YLSNIGLQRFDEVTVRSGSC	0.025308
440	KPWRHFHPFHKPKWWRKGSC	0.0252375
441	DAQYYYTRHFDGLPIRFGSC	0.0252338
442	MVRAPVVLAMPQWMMTNGSC	0.0251929
443	MLPMQWIYWMPDGPEMSGSC	0.0250224
444	LIEFGAMILDHWVFDPWGSC	0.0250157
445	DEPKQYASWYTHWTNWAGSC	0.0250109
446	MSFLMNWLPEAQNGHFIGSC	0.0249341
447	TKTFGEIDRRYFQVDDIGSC	0.0248918
448	WHPTGRYVWITVWKTRHGSC	0.024856
449	REKTDEDKNESSKHNENGSC	0.0247635
450	QAWRLFPVLRMFEINDTGSC	0.024744
451	NALDNNTKLSHRHERNDGSC	0.024713
452	GANAFYRTEWTSPIYMYGSC	0.0247129
453	QIANQWFKSHVGADTEEGSC	0.0246495
454	WAWDRKLGELMVRWLFQGSC	0.0244179
455	IQSQKNPPSHTLMQFVAGSC	0.0244069
456	ETMKVNMFNTVHIFNILGSC	0.0243647
457	FNRNDNTTAFWTVVITGGSC	0.0243177
458	LHTRMDEEYWMVLNMGPGSC	0.0242459
459	KRGSLMVHTKHSLRALQGSC	0.0241928
460	YRKILSYGFPMAVMHDQGSC	0.0241482
461	RNYKHIMPAQWIWVMALGSC	0.0241329
462	WWWFHSLGLLAHIKIALGSC	0.0241008
463	EWHFERLKQSEPASQSTGSC	0.0240283
464	WMKRFVGRFWRDWPAFWGSC	0.0240158
465	TMWKFYGDTYYSFWHKQGSC	0.024
466	HGLTITLRFFSVVANVGGSC	0.0239983
467	IRSHVDVSQEKDSNPTGGSC	0.023966
468	RHWRKPRKWHKKWPPHRGSC	0.0239197
469	SQMQTTKQQDRPRFLVNGSC	0.0238874
470	HIPWWWQNYPSWYPYRLGSC	0.0238494
471	VYHAQFDSREANNMHHLGSC	0.0238457
472	LGATGLAESDVAKKRVLGSC	0.0238346
473	FFDLAFVIIGPYGWVFQGSC	0.0237881
474	NRYTYKNFMTLQSNSVQGSC	0.0237714
475	NSPFTVWVFAKQRLDQQGSC	0.023561
476	DVSFHHMGYFATVENNSGSC	0.0235126
477	YKDLTRSKMIGRMLVKKGSC	0.0234432
478	SNEYLLVIKQYWMIVTPGSC	0.0234271
479	ETFHFYIQYYRAFQWKGGSC	0.0234052
480	KKYKGMNWQANYGWQFWGSC	0.0234016
481	MIGMTRHHGIVMPFGSHGSC	0.0233762
482	TKYFRMHDSQTHGKHHRGSC	0.0232871
483	IPALHTEDTQGREDADNGSC	0.0232412
484	QSTSLTTLPKAWKTVMFGSC	0.0231899
485	WWGSGNHSHDIWRPGHEGSC	0.0231793
486	SNHPKPQWGEIVWEKDIGSC	0.0231668
487	VGWTHAPMDVMHFHVISGSC	0.0230639
488	EDPFPEVIGSPHWWDFFGSC	0.0229815
489	IPDGWLKNVYRVRVPWPGSC	0.022946
490	MYMWHLWRLMQQTFHRSGSC	0.0229444
491	SYQRENESDEEEKNNEDGSC	0.0228618
492	KNMWAHNAFAEEWDTNNGSC	0.0228609
493	PKNQEHKGIVVQRAFHDGSC	0.0227903
494	LGGLLYLMPQPYSDATDGSC	0.0227336
495	SRFPVQPEIIWTPRGDMGSC	0.022658
496	PSLVNGGWQTAYKYWDLGSC	0.0226535
497	NHQLAWKPVDIPEGSKSGSC	0.0225424
498	PDDGELTAPPTRPTLKTGSC	0.0225414
499	KQAVYYIYNWFHVDSDWGSC	0.0224138
500	RSMNFAPWIWSKGGWHRGSC	0.0224067
501	STMGWRISHMFYDTIFYGSC	0.0224039
502	GNGKRWNIWMLIGFVEEGSC	0.022397
503	RSTFKLSYMYSFNERNTGSC	0.0223926
504	YDIGDSHWYYASAYTWPGSC	0.0223014
505	NMQKFSKQKTEHVQDEGGSC	0.0222975
506	GVMLLALIVMMMFFIGPGSC	0.0222883
507	QGLQGYENMGLDFQWMEGSC	0.0222259
508	PGSFKMSIFNDELYVIKGSC	0.0222016
509	QWRDVAETLELIMTKENGSC	0.022099
510	GMQLVQSQEQAAFQLDTGSC	0.022042
511	GFQGAGKMEMDQSFVLVGSC	0.0220348
512	FVGLGSVHWEGLPYDYDGSC	0.0219655
513	RMAPLAIRYVPHNDFDIGSC	0.0218865
514	GKPQYIRQKSYRRLELNGSC	0.0218515
515	GPMVLMAAVLGALFGMVGSC	0.0218416
516	AINFQFEDHGAFQINDQGSC	0.0217421
517	QVCSMCYLHLKKEIKRFGSC	0.0216427
518	TEEEDGKYSQVMLEVWEGSC	0.0216391
519	HWHHRWWHHWKHPHHWRGSC	0.021609
520	IEYMFEMEFERVHQRSSGSC	0.0216033
521	WYDARNMMFDPWHTWGLGSC	0.0215493
522	STEEDYEDDDQQYDDDYGSC	0.0215281
523	WWSGYELWPVMMDTRWQGSC	0.0214884
524	VQWGTPLGEPLKVWESQGSC	0.0214654
525	HHYNDGQGIQHWLHAINGSC	0.0214341
526	SIHPNPLEMIVQIAVWWGSC	0.0213081
527	KTQLFTIPIREQKYTKNGSC	0.0212086
528	ELKTLLRERGWEGKTEGGSC	0.0211719
529	YQWYYKIIHPQMGNNRPGSC	0.0211676
530	NATIEWSSGKKFHFVEMGSC	0.0211421
531	WDQSAPNNMATDGGHNMGSC	0.0211054
532	EGEKTEGKKSKEEGEKTGSC	0.0210916
533	WHHPRWRWRFKWFWWWHGSC	0.0210186
534	PDDFEWDEHNLQRWTSPGSC	0.0210131
535	IMETNMDPNRISEAMVLGSC	0.0209838
536	DRHQRRKMTEPKKPMSHGSC	0.0209718
537	DWKRYFQGDNQTVIYPFGSC	0.0209557
538	KSIPFQIYEFFMLYEWFGSC	0.0209371
539	KNNITPVHIVFGMMAILGSC	0.0208873
540	ADNGKGDDINEMWPWQDGSC	0.0208737
541	KVTEEEDDAMWLMDKYVGSC	0.0208377
542	GNDIQHHGQRWHATMDGGSC	0.0208163
543	ERLKAPYPRPKHSDLYRGSC	0.0207981
544	RNWDMSIWGPALNWWDAGSC	0.020756
545	VSQGNFGMLRTHGKHFEGSC	0.0207441
546	FGDFAWHHFLSKYSHMSGSC	0.0207142
547	MVVPSDKSEAGAESVFHGSC	0.0207008
548	KDRFLQKGKQMFVPPWKGSC	0.0206756
549	QMRWPKIMNIYKSTVISGSC	0.02062
550	IILPLFSKRSNLDNGWHGSC	0.0206191
551	WSMECLMGRYCRYRVMVGSC	0.0206103
552	PFPNYPIYPMWMMHEREGSC	0.0205979
553	QAAQIDPTLVGDPPKQAGSC	0.0205661
554	DNFYAYEEPNPVTTMIQGSC	0.0205306
555	LSHDPRPQEMMNKWKGTGSC	0.0205305
556	FVAPNMPHWGKRKRDSVGSC	0.0205112
557	PKPITVGGKWYGWEIMEGSC	0.0204873
558	FQMHVLGFRWPAHFAGRGSC	0.0204454
559	FWFKEIVWTQFKKKNIYGSC	0.0204271
560	IDFWLLRPNVLRELVYGGSC	0.0203623
561	GLIIHIRARLMNIQMVWGSC	0.0202445
562	DENHSEKNERNEREQHRGSC	0.0202318
563	TMIHMQRVKPRKLTNYVGSC	0.0201406
564	NGYMWTFFFSDGARDLLGSC	0.0201041
565	MHTSLKDQQEQENGAIDGSC	0.0200676
566	YYSVNPHEFRMMHISHLGSC	0.0200264
567	GPRRHRPERYGHTAHLAGSC	0.019979
568	GDTKGQEVYKFHKKPPRGSC	0.0199521
569	KTAIVMSSEFAMHQYPDGSC	0.0199221
570	PTDHGMFTNVWRTEWDMGSC	0.0199152
571	KSFHGRVIQDVVGEPYGGSC	0.0198511
572	KTSKFIWAGESSDAWQMGSC	0.0198019
573	LMPNAHVMEHTQGHLMDGSC	0.0197939
574	INDDDYWKKKGGKPNGLGSC	0.0197533
575	SNGLQDAAESQFIYESPGSC	0.0197424
576	RFWKWLLHPWSQWSTDFGSC	0.0197403
577	GYNYWIVEWDQDQWLMNGSC	0.0197134
578	WGHAHGLDSMMPIVGDEGSC	0.0197084
579	WNQGNEGTARWMPHWWTGSC	0.0195649
580	NFEYPEPERGDNNMQPPGSC	0.0195564
581	YANTMVPNHKETETLVIGSC	0.0194001
582	ERPNANSPDPKLANIRHGSC	0.0193968
583	NELAYWIMWLSGKFLAIGSC	0.0192861
584	ISPTIAVYDWTNRDTFYGSC	0.0192589
585	ELHDGTYSYLTINWSEEGSC	0.01924
586	QVGHQKRTMIENVNWWLGSC	0.0192254
587	QVMSLDNMGWHKLWRIHGSC	0.0191841
588	HYSLKPMYHNAINKPVNGSC	0.0191573
589	NWAEDTELDAVANALFQGSC	0.0191479
590	LYASHKYTRKVGGGYRHGSC	0.0191413
591	LDQVKPNGTVHDFIRGGGSC	0.0191379
592	FWTNIGKAQDAMEPELFGSC	0.0191158
593	RVRTVTVVPRVTDTQITGSC	0.0190975
594	QSRRYKKHMTLAPGIFNGSC	0.0190725
595	HSLGYQGPENVWNGNSLGSC	0.0189848
596	RSWRWLRRSGEGGKSETGSC	0.0189584
597	QYIPGYWEQEEAFQSNGGSC	0.018906
598	DNEQQDMRFAMMVFKWLGSC	0.0188895
599	NARNGLRLTDLMENNKLGSC	0.0188287
600	QYYYQKLQRTWFLTWIAGSC	0.0188249
601	VAHHVDLSKMPHKNEINGSC	0.0188166
602	HRPMKGEIAHTDQQSMHGSC	0.0188118
603	SMKMVQPGHLLISYGHQGSC	0.0187601
604	MEVRDGLMVEDIRLWHGGSC	0.0187356
605	HKHHKFWRHFWHHHPWFGSC	0.0187098
606	WGTWYTGVHFILFDHIQGSC	0.0186848
607	KFPKPKFHWHKKWRFRPGSC	0.018679
608	IPFKSGFHESGIGGKSRGSC	0.0186236
609	QSDQESYQDEEDDDDDQGSC	0.0186092
610	WNKTVNPHMQGMWNAWEGSC	0.0185917
611	VYHMIIGEKKIMIAQHMGSC	0.0185793
612	YWFLAVSWWTEAEGHGKGSC	0.0185657
613	FGFDFGDLWIIPDAIAMGSC	0.0185603
614	THEALYNMWTLSGKTWNGSC	0.0185276
615	TMFMQHVDRWPHYLNPMGSC	0.0184549
616	QKVRLANVMHYSSVVKSGSC	0.018424
617	PHEEYMRQFHSAGQPTFGSC	0.0183624
618	IYTIEAGSGDEGHQMISGSC	0.0183371
619	MTRRWKTFPHEIEDRIKGSC	0.0183176
620	MLMENPSWGARTTLIVWGSC	0.0182635
621	NEQVRANKPHKNIFRIDGSC	0.0182076
622	LLRVLLFRVAFLLVIVRGSC	0.0182031
623	LFGQMSQPRHSEGTPYTGSC	0.0181632
624	TFPFVWPQINGIFWKIDGSC	0.0181547
625	RPTHDHFKIGFPTLNILGSC	0.0181397
626	NRTDVASSIMIFNRPFVGSC	0.0180934
627	KPVFQSEMVGNHEYHVIGSC	0.0180926
628	KVMIVFHAMHYLGMNQGGSC	0.0180632
629	GWAIQMKKLHNIKMFPKGSC	0.0180405
630	AFDYNGNEIRVTGPQYIGSC	0.0180124
631	WRHWRRRKHFWWKRRWHGSC	0.0179798
632	QDEISYKSRLAERKPMRGSC	0.0179605
633	PQYTWTSITQNRTQLQPGSC	0.0179251
634	WIEVEKTMDSGSGPKGHGSC	0.0178817
635	SKQMMPLHKDITGQHFNGSC	0.0178607
636	NNDTLSFAMATAFRNAMGSC	0.0178426
637	PYFTYPVMERGMPNYQGGSC	0.0178378
638	VQNWWRPEEDNEHDQTFGSC	0.0178305
639	PWVIIKAVYKWRDNARNGSC	0.0177855
640	AMPTLYRYKKTMWMIAGGSC	0.0177816
641	HPHSFNAIVGPEHWHQMGSC	0.0177705
642	NDTPITSEDNMIGGQHNGSC	0.0177673
643	IKLVGVQHQMKGGISNGGSC	0.0176917
644	KMENVRRAELVKIAPLIGSC	0.0176821
645	QIVRKFSELMDYNWILGGSC	0.0176384
646	TVFMHIVWYWKVEWWMGGSC	0.0176047
647	KPRRHWKHFRWHRWHRKGSC	0.0176005
648	TYSFHRDSAINTNISLIGSC	0.0175865
649	IVKSSMIWVMVGETIEGGSC	0.0175767
650	IPQQRDIGWVVFPPNANGSC	0.0175651
651	QYIDQWAVSGHAQASEMGSC	0.0175559
652	LESMGVSLQSPLRVSVEGSC	0.0175417
653	RLEILVCTKVILPCSYSGSC	0.017466
654	GITYNWKMLHLKIGASQGSC	0.0174625
655	GILMLFFIGILGVFGALGSC	0.0174438
656	IGRDKKTGPEGPVYKERGSC	0.0174211
657	NKKTPFFGLFIKLDIPWGSC	0.0174045
658	WNHMDVDNFHYVETYRYGSC	0.0174004
659	DGFYDHKYDRYHWPNAVGSC	0.017389
660	WSRKEEETRTTRRESTKGSC	0.017356
661	WQWVNSMEIKQHRRWKWGSC	0.0173169
662	EQEQPANTFFNWADYMWGSC	0.0173097
663	FAEKFDIWREHISTFYWGSC	0.0172948
664	APYAPQQIHYWSTLGFKGSC	0.0172408
665	IPKPLKRERHYNIAPRSGSC	0.0172173
666	FVVHHKQVRLGWPTRNEGSC	0.0172128
667	RFHWKHRRKWKHHHPRRGSC	0.0171815
668	IAPAKHRRLKPLHVWEIGSC	0.0171789
669	FMMRVHAVTFWDWLTVKGSC	0.0171587
670	GDDHMDFRFRWRPEESKGSC	0.0170843
671	EPSLQVITEYNINFLTIGSC	0.0170499
672	IQNWEWMNSMEDMVMDQGSC	0.0170318
673	MMKDLGRVMDFDMLSKRGSC	0.0170202
674	LIVFTKGHRMYNDIPTNGSC	0.0169911
675	DYYSKKDFGLEIHYNYAGSC	0.0169837
676	IKGTNHNFDATEKEFMNGSC	0.0169515
677	REREWMPLTHQRNTKVSGSC	0.0169289
678	VHQSHSTDNHEIKSMSEGSC	0.0168774
679	KRWWTKEKSGSSRLRKGGSC	0.016845
680	ERLKFDGFSQPVGFQNKGSC	0.0168424
681	MNLWDYSEYYTIWPGWPGSC	0.0168418
682	HATRNLYLFLLYQYGELGSC	0.0168232
683	EYSKGERDQGHTAPPAHGSC	0.0168133
684	WILHMRWNCTVMKGYDLGSC	0.0168132
685	WQTVFNGRIGIDHYEAKGSC	0.0167862
686	SVTQNRQYGPLEEHAKHGSC	0.0167839
687	KLINTLKGDYDSGVIFEGSC	0.0167455
688	KSHDLGNDRSMKFRNRGGSC	0.0166967
689	GRPVLETDINKAYSGKNGSC	0.0166726
690	QHRQFQTTQTTIGGSWAGSC	0.0166641
691	GYSAGTINDKGPELFHEGSC	0.016635
692	YVQEHAQWKNMWELANGGSC	0.016618
693	LTTTAAAETTLAGTSAAGSC	0.016607
694	NPNVGNYGRFSIMIQNQGSC	0.0165943
695	IAKIMYNRDRKSRIKNEGSC	0.0165703
696	FKLDIFMDEYVFSFHGRGSC	0.0165414
697	YYDGAMSSPEIRGKEIGGSC	0.0165364
698	WKWKRHWKWPHRRKHFFGSC	0.0165013
699	IMAMDKILAWKYLPYVEGSC	0.0164892
700	NHQNENTESNNDDHRQNGSC	0.0163454
701	NIYQTAMEISDFGYVTSGSC	0.0163171
702	HYYYSYQWRRMNPWDKEGSC	0.0162106
703	MHDEAEYLIHQERPMQNGSC	0.0162018
704	FAAMINSGTENRWDRHQGSC	0.016192
705	APVPVPHNWAEKFEQVNGSC	0.0161865
706	TGHQQEAEMFQQVQFIIGSC	0.0161835
707	RFIASMYTGRQNSDMYAGSC	0.0161214
708	SPMSVFHISVHNRLMWSGSC	0.0161136
709	VALLMAIPFPPAAVVFGGSC	0.0161121
710	REHYYPSIGSMPTEYDQGSC	0.0161047
711	MKPLYQGADMSFFFHRYGSC	0.0160884
712	MHAHNPLYIHLNYLDHPGSC	0.0160639
713	YQKSQFWTGMNTGWGMTGSC	0.0160612
714	HHTVYAWRLWYEQMGTLGSC	0.0160469
715	DYAIVWMPFIYWLKIENGSC	0.0160433
716	GSSSPSGKSLNFYWHLIGSC	0.0159624
717	RERGGSLLWGTRTGEESGSC	0.0159578
718	LAEIDVYVQTRKSPDWSGSC	0.0159022
719	SSKQVQMHMYQIHSTPLGSC	0.0158635
720	MESYGMFEYTRTNNRQIGSC	0.0158613
721	KAPKPIPSILQWWRPHEGSC	0.0158401
722	FHWNMYKNSESLFEEKQGSC	0.0158266
723	KFRKRKPHWHWWKRKFWGSC	0.0158171
724	NKKRSHHVNFIRYEVIQGSC	0.0158165
725	GGTFHWKRIVTGKLQHAGSC	0.0158067
726	MIMMHTAGYFRNHHKMIGSC	0.0158063
727	FKPKAFFRVSKDTRKQLGSC	0.0158037
728	APPQDAMPKDNGDDTQSGSC	0.0157647
729	TMLHGGLFTPETVRNILGSC	0.0157546
730	SYNWYPPEEDEHTGNTVGSC	0.0157391
731	FRWTPFRGDPDVSGFWYGSC	0.0157329
732	TTHRKVRKQKRVKHTPFGSC	0.0157325
733	RRWWRKRFWHHRWHRRKGSC	0.0157186
734	RVDTENPALWMSSNRAKGSC	0.0156902
735	KAMIIIEVGGTFDDVFNGSC	0.0156806
736	GTVGAENGYSGRAFNQEGSC	0.015651
737	EGEKTEGKKSKGEGEKTGSC	0.015595
738	VTERQLMMSYIQMAQGLGSC	0.0155783
739	ETASFFYNIDLAWAIFRGSC	0.0155708
740	KHERFWHMPRRIHYNSAGSC	0.01554
741	IWLIDLLYAHAIVEISEGSC	0.0155311
742	IIKDHEEASSSKIQVAAGSC	0.0154918
743	ILYLVFRVSEKFWSPQRGSC	0.015482
744	HDETTWEKKWGLNDEMVGSC	0.0154757
745	LRFGIWRHLKISRSGSHGSC	0.0154727
746	RDGDTVGVWKMEPPFPGGSC	0.0154631
747	HKTFLMVFQVFQFLYQGGSC	0.0154414
748	SWAMTKDVQERIHNFKVGSC	0.0154032
749	WWQHFEGRRLKQNYPVFGSC	0.0153903
750	AGVIMVMLFIGPAMGMLGSC	0.0153517
751	FRYVWHRSMVHELFWNKGSC	0.0152979
752	LQSAGYMHPHLRWWGMWGSC	0.0152961
753	QTIKPPMNTDPMMQFQDGSC	0.0152933
754	FWKKKWRWFKWWWRKKWGSC	0.0152376
755	MEVWQKIETIGDINVLQGSC	0.0152007
756	GTGTTILADENPVLSNRGSC	0.0152002
757	REPVFVLAEGYGPADKTGSC	0.0151975
758	HRKRPKRHHKRHWPRWKGSC	0.0151964
759	GVNMDHDMWYAYYSIISGSC	0.0151895
760	MRHKQKYKIVEVTSRPGGSC	0.0151876
761	EVEWHHNQNLFTTAGYKGSC	0.0151873
762	HFQKYAGFRYGMYVQHFGSC	0.0151756
763	GTKSDNAEQHSDHWSIFGSC	0.0151605
764	YFMWPFWWYSHVWGRDWGSC	0.0151578
765	DRMEGKDARVTDRRRDSGSC	0.0151124
766	MVTRTWGVISPDVVFKGGSC	0.0150945
767	FQDLVRVDSLWSHYLAMGSC	0.0150838
768	GVFPRRFGYVWVHLTEKGSC	0.0150669
769	RTSFMQKKRRELMLRTFGSC	0.0150468
770	MQWSMKWPLFHLYKYMHGSC	0.0149851
771	RQIGGWENAFIMGHVNTGSC	0.0149695
772	GDAVTKKGLVTGGIMRKGSC	0.0149524
773	WRIMSHMVEYHKRWIHHGSC	0.0149323
774	NRFNYEVRSTPQDSGTKGSC	0.0149298
775	WPIYPADLMDWDSWREYGSC	0.0149265
776	LWAVSKRAWSNVRHDWWGSC	0.0149247
777	WRFKMKFDGMINNYYDAGSC	0.0149115
778	MDTVTWTSGTEMKAREMGSC	0.0148963
779	SNHNYSNRFRAEFHNNDGSC	0.0148865
780	AMPTLTMWMYRYKKIAGGSC	0.0148695
781	YWSTYNRNELYRKIMNKGSC	0.0148578
782	NYHTNMYSENQRRHNGTGSC	0.0148528
783	RSLEWKDIQFKHLHQFYGSC	0.0148402
784	FWQAWWGVMLGEDTGVEGSC	0.0148299
785	YMVHTIDDMVLMFMIKFGSC	0.0148066
786	IVRVEAYMNITNQIWYPGSC	0.0147956
787	ETLILVRMMWFMHKVLDGSC	0.0147895
788	WVRVVFTKWDMANLELGGSC	0.0147874
789	NDIMTGRSMGHGAYDEWGSC	0.0147867
790	NFAMDATSGWPQLDLRHGSC	0.014767
791	VEDGPFSTVKARRNKMAGSC	0.0147663
792	RPSDHHWGKNIMHDQAFGSC	0.0147502
793	DLKPLGKIFNDESNSLLGSC	0.0147157
794	LERGHRADMAYRDTFPMGSC	0.0147113
795	RGYMEGIARAASIGSNHGSC	0.0147099
796	KTLTPGGMHRYNKVIPGGSC	0.0146757
797	VRNREYDFSLADLHNDRGSC	0.0146733
798	LGRMHTRKGLAAYMGIAGSC	0.0146614
799	KTGSNYREVVMENYFGNGSC	0.0146601
800	HFMSHYEYTQRMYTHWQGSC	0.0146534
801	SEKEDKGETFEIGKAEHGSC	0.0146503
802	GPWGFFRDATDYIRLLDGSC	0.0146349
803	VYPPKRVWKVFFYFLALGSC	0.014608
804	VVFEFKADQNWQGIVMFGSC	0.0146041
805	MFAAHHTDRQSYYKFIAGSC	0.0145962
806	HWKRRHKHKWPKRHPHKGSC	0.014592
807	DENDSNHYKQYQHHQDNGSC	0.0145521
808	GHYTHVAIQSTLKDALHGSC	0.0145292
809	LWWFSFHFTDHWTHDLTGSC	0.0145272
810	KRKFQRQHSPVRPEFFTGSC	0.014503
811	SIAPMDHGETRVEVYTKGSC	0.0144958
812	EGEWTEGKKSKIEGEDTGSC	0.0144913
813	WAFKLTEYMEETGNEYAGSC	0.0144538
814	AMPYRYKKTLTMWMIAGGSC	0.0144451
815	KSWVHYHMHGASWPVSNGSC	0.0144227
816	QATIVELIPLIGAIVRFGSC	0.0143999
817	TKENKNHRNHRQRRHQEGSC	0.0143832
818	FNGHEQVQHYLAIAEKGGSC	0.0143657
819	VLAIILIIVLIAIVLIIGSC	0.0143576
820	EDSSTQAVEGYWQHRYKGSC	0.0143565
821	IHKFNEYFAREQAFFSVGSC	0.014356
822	PNWEPSHNQEMINPVMMGSC	0.014327
823	DMVAQEQPQGERNKRVEGSC	0.0143262
824	RHRDDYTDEEKDEQNEHGSC	0.0143131
825	QHKNEHLYWIIIVMDDHGSC	0.0142805
826	VNVLPKQTLPKMPQNHLGSC	0.0142694
827	DGDTVWRLPKSRFVGVIGSC	0.0142518
828	LIEFQARVWWKFISYMEGSC	0.0142433
829	NGEAGKTHYLINSKSMNGSC	0.0142421
830	NFTSHWFSIFNQQYRKQGSC	0.01423
831	WRKLNDADLERLSPDHMGSC	0.014216
832	WNSSTTFPPPLMNATNYGSC	0.0142052
833	VRMAIDQNQHHHIDYTFGSC	0.0141711
834	HAFDSHKTHRIKRTTLHGSC	0.0141643
835	WQKIGRAMDERMPSDNQGSC	0.0141583
836	SSMWGDYTTGGAWKWNGGSC	0.0141518
837	AFRMPNITAGQIDKKPNGSC	0.0141343
838	VRMSMWYYWGRRTTELVGSC	0.0141316
839	LNNQNTQTPKHDNVNKKGSC	0.0141114
840	QDSISERLRLIWRQEAEGSC	0.0140822
841	LFMHGERLMWIVEAVIWGSC	0.0140768
842	SYSWTAWIGIWYSRKYNGSC	0.0140597
843	GNFIGKDRNDRTRVMYDGSC	0.0140462
844	GKFSYQGTHFNTWDNSTGSC	0.0140092
845	HHMFMMEWMWSALHPGHGSC	0.0140059
846	NARTWYWSDPQDSPMAIGSC	0.0139639
847	MLMSFMTSRSSVQHHGFGSC	0.013955
848	RKWFRKKHKHRRWHFHRGSC	0.0139525
849	KRRWRFPFHHHKWRWHFGSC	0.0139509
850	HAMNTQEIIIAFIYIYRGSC	0.0139509
851	KHLMWPMPSFQWWYWVFGSC	0.013945
852	PTWRLPPYTDPPKYWHPGSC	0.013942
853	KLLMTDFMAKWPRNGWYGSC	0.0139331
854	VEIDIYPEPQPDNQYDYGSC	0.0139198
855	WNWKGVVNDHQWDNWVHGSC	0.0139179
856	NLFFFYKMDSFYEQYDSGSC	0.0139152
857	KFFFGFEGWMSNTENLTGSC	0.0139075
858	VFMYSSKNVQWFVQWWLGSC	0.0138967
859	VMKTGAMMEMKDPEEIMGSC	0.0138823
860	ESNWWSYSKFSVATMSFGSC	0.0138428
861	QMFHQIWTNQESLSIDPGSC	0.0138427
862	NPPSANWPMLRGDYYHYGSC	0.013826
863	PRIGADQDREEGNWVYYGSC	0.0138203
864	KWEGFHIMEGAYFAAVHGSC	0.0138177
865	IKLKLYYGVHDNDFSWLGSC	0.0138158
866	YEAQDFQFQFKLMYPHDGSC	0.0138143
867	MGWWVNMNKLLETVESPGSC	0.0137982
868	TWPAQGGHHIMRWFHENGSC	0.0137854
869	FVYRRGIVPTVGKVKRQGSC	0.0137582
870	TGHRPNGYSMTLVPATMGSC	0.0136289
871	INDSRWVTALHTGKPHGGSC	0.0135978
872	PVENKGRTSTHGFILWHGSC	0.0135936
873	VAVMDLFTGTVRDVHIIGSC	0.0135921
874	VSKWWYPANGQDSTDIQGSC	0.0135883
875	EVQEYEVPWEKDRGSLLGSC	0.0135869
876	VVPSLNSSADFEWTNGLGSC	0.013575
877	PFPMAWTEMTREWTKYFGSC	0.0135652
878	MQNWMALAYNRFPYMPNGSC	0.0135542
879	ENDLQKDGEGRMQYFEKGSC	0.0135131
880	TQIRQQMLNHSFDSVRGGSC	0.0135122
881	QMNWMTSRDMDDDMINGGSC	0.0134846
882	MDYLEMGRPFMPWKDRAGSC	0.0134798
883	MRHYMIMEWTLVITFNYGSC	0.0134551
884	MPNYYVWVMSQSNAHHYGSC	0.0134534
885	FLKWWGHIRAPTDHSRWGSC	0.01345
886	KGSKNVPTKMWPILQGIGSC	0.0134398
887	LGHQIFNIITLKLATEKGSC	0.0134362
888	FQLQPQVYDHHKGQHLPGSC	0.0134053
889	KTDWQAPINSFVHNPSFGSC	0.0134031
890	HFREHHLEQTVWRRYRVGSC	0.0133967
891	YSVQNKQEIGTTFGMPNGSC	0.0133837
892	WAPNMSDMVASMHYMNEGSC	0.0133817
893	VPQELFWAWAIDPAQSIGSC	0.0133811
894	KKRWFPFKQAGWQQFIHGSC	0.0133788
895	KGDTGPDSQKWRNKIVPGSC	0.0133511
896	WFEYYRRKWPLNMRIPWGSC	0.0133358
897	WLPVELVERSKGTWQEQGSC	0.0133272
898	HNQVYDMEMFAGERNIDGSC	0.0133134
899	YPWRHEIFATAKAEQGSGSC	0.0133041
900	QTMEKNSASRKRATNIVGSC	0.0133029
901	DLVMPTNHESLSQLTGDGSC	0.0133028
902	RQWTAHKGVREWSFDPYGSC	0.0132957
903	PDSEAWMTIKSESKSEPGSC	0.0132928
904	NLDTSERNQFRYFSVTTGSC	0.0132812
905	MSAEQNGLILRHDFAWLGSC	0.0132801
906	LRQREAKNSPEQPDWKAGSC	0.0132702
907	GNMYALRWIRDRQMKNSGSC	0.0132625
908	VQVNSWFKNGWGYLDFHGSC	0.0132491
909	GNMIYQETKPPHFIHSNGSC	0.0132291
910	IYTNAYPPFLMPWILQIGSC	0.0131976
911	LPQEWSYWNISLTKWFPGSC	0.0131948
912	WWRWFRHWRKWRWHKHFGSC	0.0131899
913	YRRGWIGMIQRHRIKYEGSC	0.0131882
914	DFWTTMPEMNIDYYSDAGSC	0.0131663
915	EGEDTEGKKSKEEGEITGSC	0.0131595
916	PRLMEVAPVESVVIPWVGSC	0.0131532
917	FYVNGQWADVEPESQWSGSC	0.0131356
918	WHHRLINNFYFYMREDEGSC	0.0131339
919	TGQWRMIPNLGVWPDHWGSC	0.0131297
920	KSKHYKQTLNHSVGTDWGSC	0.0131242
921	WYWWHMYFNHISNAQMAGSC	0.0130953
922	EHTHHYKNRQDSQKRDDGSC	0.0130895
923	YDTLHRNRQMMDWQFEPGSC	0.0130875
924	HKYNGTQEVGYTDFPPWGSC	0.013082
925	RKNFIHDSRDYHAGMLDGSC	0.0130578
926	HHKNVATTLLLLVTNWEGSC	0.013054
927	IDDFMKKFTTFRSMGFFGSC	0.0130537
928	QHTVEAKFPHFIEAMKKGSC	0.0130258
929	WIAMPAHDKMKLYPGYNGSC	0.0130104
930	FQEITGAWKTNGIQYATGSC	0.0129998
931	HHWSDRIASFGAPKRYYGSC	0.0129959
932	HHIKNRYYGVGIFYTLYGSC	0.0129876
933	TNKDRQWSSRVNNVQFIGSC	0.0129817
934	GTSKPPGWSYDHPRPYRGSC	0.0129801
935	PWWKWRKRKHPKKHHKRGSC	0.0129792
936	RHFPWFHHFFWHHKWRHGSC	0.0129683
937	DQDQQQDQTEEEDEDETGSC	0.0129613
938	TPPNGWPFPKWQYNWQRGSC	0.012947
939	VTLANVVWYNMKKREHIGSC	0.0129425
940	DKQLENDFVIDINAMPYGSC	0.012939
941	NTSAYGSITFIYNYVVYGSC	0.0129386
942	WWYTYTDTWFVTKTRTGGSC	0.0129371
943	LNLWWIVYHYWEFEAERGSC	0.012936
944	GERIKYMQFAVRPSHSRGSC	0.0129275
945	NINIIWKIEVMRFWDMKGSC	0.0129181
946	SPKRWNHRWKADSNGRYGSC	0.0128992
947	TGPRPHTGQVMQDTDEGGSC	0.0128937
948	DHLSLEPLNLFIVEIHFGSC	0.0128423
949	YMNEPWLMPMWYRFMRHGSC	0.0128386
950	AADTGGFDLIWNEVKGHGSC	0.0128265
951	HYYRQMSQAYSQPDYDHGSC	0.0128237
952	GFGAARRRSKAMTHGRSGSC	0.0128156
953	MFSKHGHPVHMFLVMFRGSC	0.0128148
954	WHHKWRFWKHFRHKRHFGSC	0.0128094
955	KSVLRAITTSMSHVKKAGSC	0.0128008
956	RLREMHGTYDKENGEGKGSC	0.0127865
957	ATFWMRPHHSWSGQKTPGSC	0.0127858
958	TVEMMSAIKFTPPVIIDGSC	0.0127787
959	DEGMNYDGETLWPMYQWGSC	0.0127753
960	IPKPAHAFNQIRNFDMTGSC	0.0127741
961	FDFNTWWRRYDMEDLRRGSC	0.0127678
962	NSIIKGQNRNIVREIRMGSC	0.0127538
963	MRINLGLEGEEFFTWMHGSC	0.0127463
964	ELEGFTTARQKLYERYGGSC	0.012743
965	KPSDTVHIDDPIMVDDIGSC	0.0127418
966	NHPLGYHRHGGVGWQLHGSC	0.0127138
967	AGMDTPISIIVMKMALFGSC	0.0127039
968	HSPDNPHSDPENRSDQQGSC	0.0126983
969	GEQVERPQMLHAPMVHPGSC	0.0126959
970	ASPMKNVFDKGTPRMAKGSC	0.0126788
971	VRQVMMMTEAAMGEYGGGSC	0.0126722
972	HDHVVKDGDLMKPVSTDGSC	0.0126709
973	RVSHVFSKILHKHWTRNGSC	0.0126484
974	QEDPTKEELTDTIWQIDGSC	0.0126455
975	MMPNYLLKGPKTRMQNQGSC	0.0126133
976	AALQSGPEGIRFYLQSRGSC	0.0125911
977	AIWMNETTIYVFPQIRFGSC	0.0125898
978	GRLVTHHIKMARWTWEPGSC	0.0125742
979	KAIKSQASQSFWRMVLSGSC	0.0125656
980	AMPTLTMYRYKKWMIAGGSC	0.0125622
981	AEWWLQEMVTINAPPRNGSC	0.0125556
982	TNFNARNKASNNLQKFHGSC	0.0125416
983	EGEKPVTFPRKQEELEAGSC	0.0125338
984	AFWSLKWFEQYVFLHHRGSC	0.0125032
985	TNAFERTKYSHWSMMRFGSC	0.012498
986	WRIMYNHAQLPSHGMYNGSC	0.0124886
987	WFLKGIPIFTGMDYGFHGSC	0.0124753
988	YSKSKVLMAMSDWWHNAGSC	0.0124631
989	RPPIRLRDVLNDHYEVRGSC	0.012439
990	LIGIIPAPIPIGAVPPGGSC	0.0124044
991	RIIIATPVIKNEWFEQHGSC	0.0124027
992	GRWDNKVAQMFTQYVYLGSC	0.0123972
993	PNAINQMVVEKKFMSRKGSC	0.0123928
994	NWVSKQMFPLRNELMHHGSC	0.012379
995	EEGLTSRERGTEEEEWEGSC	0.0123784
996	WFPIETSTQQEIYYSEAGSC	0.012341
997	PIAQPQWRNYKTWSALAGSC	0.0123292
998	HKHPWPHPPRHKKWRRPGSC	0.0123207
999	KFPNEFRYRYNWRMQNPGSC	0.012304
1000	TGILKPKDDPMLWSWVMGSC	0.0123031
1001	DPWIKDMQFIHPWVDIAGSC	0.0122974
1002	RWAPRAMIYTWHPFQWPGSC	0.0122958
1003	AQISFGHSDFFLTTYEWGSC	0.0122909
1004	NYNWFHIIINIAMLKFRGSC	0.0122907
1005	LMYESYNAKWDYKKKILGSC	0.0122792
1006	THGKERLWTTPYHFSGFGSC	0.0122742
1007	MHNHAFNDNHGRGPTAWGSC	0.0122673
1008	TTTQQDDEQQQTDDEDYGSC	0.0122539
1009	FEFETQIGGMSHATPEDGSC	0.0122538
1010	TMIQQYFFTFAEGESQQGSC	0.0122325
1011	YKNSREMGMEWKNPEFQGSC	0.0122304
1012	TLDQDVDAQQTRVPSEEGSC	0.0122222
1013	TMKGHSRGVKRVSQDIKGSC	0.012217
1014	QFAQQWRNNDGSQAVTEGSC	0.0122011
1015	TREVRWKMFTMFLLYYEGSC	0.0121831
1016	YTRAKDFVKIFGDVAEQGSC	0.012166
1017	LAAPEGAWSMMDRDGFKGSC	0.0121567
1018	QLLPWVPREDYEMYKAAGSC	0.0121503
1019	KWKQDYINNHFVKVNRTGSC	0.0121484
1020	DVFGTILHTDHNKRLWPGSC	0.0121451
1021	HHRTHRPKDGHVQWMHVGSC	0.012126
1022	RHWRRPKRWRRKWHKKHGSC	0.012106
1023	ASYWKFRSPHVMIHYYHGSC	0.0120965
1024	FRSLYLMATWNQDDDYYGSC	0.0120687
1025	YDAMHEPLYVNMQHYFQGSC	0.0120684
1026	MDSHIRVASGKRYIEEPGSC	0.0120643
1027	KKNFKTFGFDPLVTWSWGSC	0.0120442
1028	TMADKHWAQDHYELYNPGSC	0.0120317
1029	HWHPRWHKHKFKHWRWHGSC	0.0120304
1030	SKIAHQTFPETEGMEDVGSC	0.0120136
1031	MGVRKFKLPTSESRAYLGSC	0.0120113
1032	EGYMSLLRRVWFAYQVTGSC	0.0120005
1033	PPMQMAQALVDRPDFLQGSC	0.0119979
1034	SWWAMFHWELVYKPQSMGSC	0.0119972
1035	HSVLSHQEETVKSLEHNGSC	0.0119954
1036	VGLPAIGNRRRKFKRIIGSC	0.0119875
1037	SLMEVEYADEMFTTKTYGSC	0.0119867
1038	HKHFFHHWHWFHKRRWFGSC	0.0119821
1039	MYWANAINFPRGYTHVWGSC	0.0119776
1040	VASGLLHEFDYLWIGTHGSC	0.0119772
1041	LQFNKMITPAAQGMIVHGSC	0.0119658
1042	RWHRVDLRSHTELPRYIGSC	0.0119612
1043	QDDNRMIVEYKHGMMAIGSC	0.0119233
1044	KSTTRALMVDGWVTTQVGSC	0.0119096
1045	SVKAVGRYWRSTYHKSKGSC	0.0119095
1046	SHTIRHFALRQWFFHFHGSC	0.0119033
1047	NSWNTMHANNPGVPGEPGSC	0.0119027
1048	RHTRAVQSGRYKTHNQSGSC	0.0118816
1049	KRMFWKYPEDTQLPKRYGSC	0.0118793
1050	GSMGFYGLTTDRWGAVRGSC	0.0118701
1051	EPKLWFKPRRGGYRHRHGSC	0.0118658
1052	WLFSSTEMRSGQDWPAHGSC	0.0118426
1053	SPGDLLIQLTKIINRQWGSC	0.0118269
1054	VAPWYKNPTYPLGIMLIGSC	0.0118158
1055	STPHAHPYWPSSDTSLNGSC	0.0118083
1056	DAKIIILYAALSLYQIDGSC	0.0118049
1057	TNAVYIPDIWPDFSPHFGSC	0.0117982
1058	SVPEKGNNNNNSILYDEGSC	0.011787
1059	YWIVAGATDAWASIMDFGSC	0.011782
1060	WDRKRYSPRWWYFTARYGSC	0.0117779
1061	QQYVEGMYKYDIRWNVLGSC	0.0117414
1062	MMEDTRFPVEYKHPHTYGSC	0.0117365
1063	GNGVGGSMMFQVYQNIPGSC	0.011729
1064	QQYQHASHGSEKRMRNPGSC	0.0116855
1065	EWDTIQLSLNAQNNTEDGSC	0.011684
1066	VKFEQGGDAQEVLSYERGSC	0.0116681
1067	SYAVTGPDADEVGMNGSGSC	0.0116655
1068	ENTTEEDDYSEDQEDEEGSC	0.0116533
1069	LINDGIANQPMQVVNKHGSC	0.011647
1070	NWAPMWLFRQNAQQWVKGSC	0.0116145
1071	STPLGFEVSTKQTLFGEGSC	0.0116062
1072	HKESQFNHPDLTKQIAVGSC	0.0115843
1073	NRKNKGHAYRDGHNIQLGSC	0.0115822
1074	GLHAMDNEMTWGAHWQNGSC	0.0115778
1075	FSLWTDVMSLIKVTGFYGSC	0.011547
1076	RNWTDVYEKFKNARQYQGSC	0.0115445
1077	FFQVGLVKSPWTVFGVHGSC	0.0115397
1078	HFHHWKWKHHHHRHRRFGSC	0.0115054
1079	SHENNDSYAHYAPPVDMGSC	0.0115021
1080	RDGSPFLMQTPMKHFFSGSC	0.0114997
1081	KNQTLTSYPQSMGLHMDGSC	0.0114896
1082	FMNYPIKVPILVVPIGRGSC	0.0114781
1083	VLKLVLLARLLLASRGAGSC	0.0114716
1084	WKPWFHPRKHHKWRHWHGSC	0.011463
1085	HWKNENNTRAYVMTEWNGSC	0.0114584
1086	RLLRATMGKAHVAMTHYGSC	0.0114584
1087	WIVEDREYSWQLMLVLKGSC	0.0114548
1088	NDMSIPASQLHGRNMWYGSC	0.0114514
1089	GLLAIEGPEDSTHHSGFGSC	0.0114448
1090	MIPGSAPNIKLIGAYLGGSC	0.0114368
1091	LWPRSPPAIQVAWYPNIGSC	0.0114312
1092	FFEERIHRESNVFSQGIGSC	0.0114205
1093	RDIGIINVDRHMWLGFAGSC	0.0114197
1094	MTRVFFVEIDRMFHDFWGSC	0.0114107
1095	GHFEFHSFNGVGEMEYGGSC	0.0113873
1096	SEHSNTPWHKEPNPFFPGSC	0.0113763
1097	TKSRQKTWGRVDELFRPGSC	0.0113739
1098	YTNVGVIFMFNRFFGIMGSC	0.0113736
1099	LVLNNQKRNVFMREGLKGSC	0.011365
1100	AVKDVLLALLTKATLVSGSC	0.0113647
1101	TVDINVGMAAPHEPTSGGSC	0.0113561
1102	VWHTILITHSVRPISSWGSC	0.0113224
1103	VEDGRRKQLFEMNYWQTGSC	0.0113207
1104	FMKQYPEETWIRIKFEEGSC	0.0113186
1105	HILNQHLKHNFRAARLDGSC	0.0113074
1106	RFMLRIWGFSYGVWPYGGSC	0.0113027
1107	RLSEEMGMYFTRTPRDWGSC	0.0112972
1108	IMEAGSVDTVHEFLEPGGSC	0.0112942
1109	KGPRTVFHKAWSMSHMVGSC	0.0112924
1110	QQYYYNPWHRFIPTTMRGSC	0.011281
1111	EMTEQGHWVFEYLLWKGGSC	0.0112799
1112	KANWFDFKTFNQMTQVWGSC	0.0112781
1113	EAKGRDYKGKQFLISKFGSC	0.0112669
1114	DKMAFWINDNAWVGEYMGSC	0.0112644
1115	TAGEKSQRKFSTYQMLIGSC	0.0112449
1116	LMIKDNGWWATHGVMEPGSC	0.0112367
1117	NKMPKLAPVILHSLQFEGSC	0.0112342
1118	SIGIYGHAIARPGGWYFGSC	0.0112293
1119	MKDSRWWLILNDNSDEIGSC	0.0112293
1120	DGVHAMYHFSDGQHYDIGSC	0.0112243
1121	RFQLTQHYAQFWGHYTWGSC	0.0112201
1122	IYHRTVRPVSAMHFPGNGSC	0.0112163
1123	MYHVQALAAAVDPHKFGGSC	0.0112159
1124	YADIYDPDDQLGVAMFYGSC	0.0111999
1125	KSKSFGQSMKYRIETKFGSC	0.0111974
1126	RIRVGQQPFFMNGIWWDGSC	0.0111888
1127	QRRYKKSHMTLAPGIFNGSC	0.0111882
1128	SVSDREPGATHFWWYLNGSC	0.0111797
1129	VEVGMVTYEQMPVVRSNGSC	0.0111715
1130	KDRQTVEYKTPFKSKYSGSC	0.011163
1131	GMIYVNPDDRLTTETRLGSC	0.011147
1132	PFFQWKLRLWDAGGHLNGSC	0.0111446
1133	HSEWPESKASGDQMYHMGSC	0.0111373
1134	MEDKVMMWTMKIHKHFLGSC	0.011121
1135	NPPWLQWGPAWIPFVDDGSC	0.0111209
1136	KLVLQWAVHMRKWNAMDGSC	0.0111178
1137	NVFEEHSFKPHLAWMTYGSC	0.0111136
1138	PGSPKDQKLMDYFVQFVGSC	0.0111128
1139	AGHPRKFRHPTGPNKTGGSC	0.011108
1140	WWRRKKWHKHKRKHPRFGSC	0.0110972
1141	PKMLTNMWEQWGPILGHGSC	0.0110843
1142	TKEFQAATRAQTMKAWKGSC	0.0110814
1143	FHGHHIGFDSTTQYYYSGSC	0.0110581
1144	DETWRMGPVTIDHIYQNGSC	0.0110322
1145	QDFMKWQDNRHEFGWTQGSC	0.0110291
1146	YDREKNFGPWNDQIPQIGSC	0.0110284
1147	YTQRAAQQDIMQMPVEEGSC	0.011026
1148	TWVMEDNEASNSGPGDMGSC	0.0110013
1149	FVDRPEWGSGFSTAQFRGSC	0.0109969
1150	KKDQTVHHLTRGKFHSHGSC	0.0109779
1151	AAVAKRIAEQHMWMQVGGSC	0.0109773
1152	EPWRNGDAMSMRVGKAWGSC	0.0109532
1153	MAIQGMNIYTWFTDRIMGSC	0.0109501
1154	STFQQFEVWMIAEIANFGSC	0.010949
1155	MTNAKWSLNIVAGLKNHGSC	0.010942
1156	SVWNAYWNQKHDVLIKFGSC	0.0109248
1157	AWNGQTIEREHMLGWPVGSC	0.0109145
1158	AKGMFKAPYYKTPDRNRGSC	0.0109121
1159	ERWDESQGMWWQVEPQWGSC	0.0109072
1160	RFDFIVGQNTNHRKIWWGSC	0.0109068
1161	PFFRHWKRFHPWKHKPHGSC	0.0109013
1162	GMQFLQALQGREHDWMLGSC	0.0108733
1163	EYFMYYAAQDWAQNLRVGSC	0.0108719
1164	WDVIFTGPGYTVFRHSSGSC	0.0108563
1165	FVDDTRYKDAGQRMEAMGSC	0.010843
1166	TYWEIFDEFGRETPQDPGSC	0.0108417
1167	VQPMEFDAFYQGTRVDEGSC	0.0108314
1168	RWSYVQYWQHWYIVMRPGSC	0.0108205
1169	YSGRWYTMNVFVQRPGQGSC	0.0108157
1170	WWHHKWFKHKKFWRHKFGSC	0.0108061
1171	AEMGFTSPERDQGASQEGSC	0.0108056
1172	THRLNLNKPLYEMAQYAGSC	0.0108052
1173	RRTFVTLIDMWHGQVMDGSC	0.0108031
1174	FQLFNYQRTWQYARHHNGSC	0.0107997
1175	HMFIHQPFNPNQMDQNYGSC	0.0107985
1176	WTNRHYVLYTNAIEHGRGSC	0.0107958
1177	WLFMQYYDVDEHIKGTYGSC	0.0107748
1178	KLSTTLETSGKLTDVAAGSC	0.0107288
1179	HYAHGIAAKRVGQQMKSGSC	0.0107262
1180	FHKKRHFKRRHKFWWWRGSC	0.0107117
1181	IDKDDSGLSFPNIINSIGSC	0.010705
1182	KFPWRRFFKKPKHKHKRGSC	0.0107002
1183	SYMEMASPLSELITIFQGSC	0.0106963
1184	WQNSLAGQTTQKPKYAIGSC	0.0106856
1185	VMYILMLIMRSTHTVDKGSC	0.010681
1186	NDIAMRYHLGYFRMSQLGSC	0.0106771
1187	NNSMPGFKGVHKGHKSGGSC	0.0106771
1188	LMGWFHYPWTHHFMMDDGSC	0.0106594
1189	YYMHQNPPPNWAGAIMPGSC	0.0106441
1190	GIESYESSQFWNPDTNNGSC	0.0106259
1191	FQYYSWELHGLHMLDSPGSC	0.0106221
1192	EMENLSRRPMRWSEEATGSC	0.0106176
1193	KCKYMCIYMKLRRNCCIGSC	0.0106063
1194	RDFEALGFKEQIQDWTMGSC	0.0105993
1195	NKWLAAKRLRAIYWQMKGSC	0.0105918
1196	VIRFFPHHADAITHVFYGSC	0.0105875
1197	MGRIDLKTMKVGWYERRGSC	0.0105822
1198	QLQSNFGYRVPSLWYNNGSC	0.0105496
1199	RIIGPEYNNIDWKQPWVGSC	0.0105314
1200	DHFYGKKTQYTVTNHPSGSC	0.0105259
1201	QYYLKRGIEHRQDEYREGSC	0.0105173
1202	HKRHKKHFKFFRWHRKWGSC	0.0105115
1203	MRPPWPEIMQIAMAIIAGSC	0.0105034
1204	WTWPSIRFVKGEEYGRFGSC	0.0104914
1205	RHVYVKVKLPGNTFDSKGSC	0.0104742
1206	ATIEATSNHWRMNGGNPGSC	0.0104719
1207	ISNSTLKKRRPYLAPSSGSC	0.0104714
1208	LWRMMHKTPPMRHDKFRGSC	0.010471
1209	VLKHHRVKAFKFWHEYIGSC	0.0104585
1210	KRAGYTIEREHDALAYNGSC	0.0104585
1211	SGTTKFVDTTWENTMYIGSC	0.0104554
1212	ANVHSVGETYHLKYFATGSC	0.0104554
1213	THKPWDTEYQSHNSQTRGSC	0.0104547
1214	QYNDREYKYNDTTEEETGSC	0.0104136
1215	MVDFPEWYWNLTWSAWSGSC	0.0103925
1216	KFHHFWKWHWRWHHRPFGSC	0.0103914
1217	HLRHENVLGNTPFNWYGGSC	0.01039
1218	EFLDYRKFPMMSVIFAAGSC	0.0103829
1219	MHNVPINVQTMYMMKKAGSC	0.0103802
1220	MSAWGWRNSWKWFMVHEGSC	0.0103758
1221	WMWMVKWSVYIENSGHTGSC	0.0103574
1222	RASWTYSWWRVTDLRDEGSC	0.0103414
1223	VHDHQNPSRGNHLPIRKGSC	0.0103412
1224	KVMDQVITHTMENNWHWGSC	0.0103276
1225	LYHYVMAFDEDKKDESFGSC	0.0103145
1226	RMRMPLKADDWEWRNKEGSC	0.0103139
1227	HKPWHRPRKRRFHKPFFGSC	0.0103131
1228	VGRRIWFMPEKQQIYPAGSC	0.0103073
1229	SPPWAWFDEIFNDREYPGSC	0.0103057
1230	RKPPPLVKQRFMRPYVGGSC	0.0102935
1231	RKRKWHHPWHWRRKRRWGSC	0.0102921
1232	RWFPKKHHHRWRKWWKKGSC	0.0102907
1233	YYETNHPNNSWAYWARVGSC	0.0102857
1234	WRPWANMVQFSNNKLSFGSC	0.0102816
1235	PHPNIKGASLIGPGMNIGSC	0.0102775
1236	MYSNHNGNYWAPMYTFFGSC	0.0102774
1237	EKEKRRSGKRRGELKKWGSC	0.010269
1238	ELMNLQIWGEPIHQSIDGSC	0.0102559
1239	PETFFHQYYFAYPEHGIGSC	0.0102508
1240	QWNSNWGPFNWQWDRAIGSC	0.0102444
1241	FGVWTHVLDFYALEKQRGSC	0.0102299
1242	LVAEHPDHQEKYVRSRAGSC	0.0102254
1243	TVKKMYNGGLASKNALYGSC	0.0102225
1244	DNRKRTFIYKLPGVMSHGSC	0.0102173
1245	KTFMREFQFRDTTMFHPGSC	0.0102142
1246	WYWVSRYGWAADWPVRIGSC	0.0102107
1247	LRMDANPRTSDMVRKVHGSC	0.010204
1248	TSATHDLSMTSNPIDQHGSC	0.0102
1249	HPWLQGVKHEQPTAVMDGSC	0.0101995
1250	ATEEVPVDSVQGEQMQQGSC	0.0101915
1251	VPMELFDEAFNGADQNPGSC	0.0101885
1252	AMPTLTMWYRYKKMIAGGSC	0.0101851
1253	ETDMQNSMPPHTQEMVRGSC	0.0101777
1254	EKVGFMRQHKYHWWTHIGSC	0.0101715
1255	IMMPMQDKSWVMHIKESGSC	0.01015
1256	HILRTDDKGLAQYGSYFGSC	0.0101497
1257	FMVLVAAEEAVKSLRELGSC	0.0101355
1258	TKEAPKPMFMRQSDNPAGSC	0.0101335
1259	GLIYDNWDSYYSMSQPFGSC	0.0101265
1260	TWYLWDHNNSDMRVTYEGSC	0.0101254
1261	LDQQDVWFTATTHKFVMGSC	0.0101116
1262	LGGLRSLRLGKEGLEEKGSC	0.0101103
1263	YEPNGQQYREYTGWMIRGSC	0.0100966
1264	YYMDRIKIAVFYYPMFRGSC	0.010093
1265	QSHMTLAPGIFNRRYKKGSC	0.01008
1266	RWPHIRNNNMSHFFDDQGSC	0.010078
1267	MRPPQVTTDMYDLEAQRGSC	0.0100708
1268	DKPNQVNFVALWEVNLVGSC	0.0100682
1269	LGKWGWSRWSTAVNAYHGSC	0.0100389
1270	IDAPISAHSYHRQETRQGSC	0.0100243
1271	VLAFGQEDHPDHGRARFGSC	0.00999924
1272	HNGKDIKADRVTQLAHHGSC	0.00999278
1273	FMDITKANIHLPGPKLQGSC	0.00996292
1274	MQSDISFFHWEFTGFTEGSC	0.00996233
1275	KTHHSMWKGRITHELFAGSC	0.00995813
1276	AQPDHMTAGMMETRQLHGSC	0.00995415
1277	RWSKDYRYQKWHIMWKAGSC	0.00994393
1278	QGQWMGWLARELGFMMGGSC	0.00992408
1279	ASFHRYWNVYLLFGMPSGSC	0.00992289
1280	ELGKSKTWGKKKRRKKRGSC	0.00992001
1281	TIIVMVALDDFFWMFMNGSC	0.00990807
1282	KIMPFNSTESKMADEMDGSC	0.00989697
1283	HSMEQSAWPDTKSGRQHGSC	0.00989118
1284	KFYDNHKRTWVPSYIRSGSC	0.00989073
1285	YEMQWPTMAGFYARQKIGSC	0.00989045
1286	MEIQLMRFNMPMIGIKKGSC	0.00988377
1287	FLIAIEIFSSIIHNSPRGSC	0.00988258
1288	RYHLQIRAQMDPTLKSIGSC	0.00987437
1289	AAVPKYINAMWKGYAPDGSC	0.00987133
1290	DEVEFTPGITWPYFDEHGSC	0.00986516
1291	YHLWGFKNLATVNQVLKGSC	0.00986477
1292	KHFFKKHRHKWKHRFWWGSC	0.00986293
1293	HPPKWFHKKWFRHFHKRGSC	0.00985975
1294	PMTVKIGFVKRGYLFDMGSC	0.00985873
1295	HHFKHHRHWKRRRHWFWGSC	0.00984224
1296	PHMIHEPIEPLIAQRWVGSC	0.00984141
1297	NTHMSGMNGHRLYMTQQGSC	0.00983917
1298	QSNGLIQQHPIWWSAGGGSC	0.00982593
1299	WTNSAHWANAAATSVKGGSC	0.00982337
1300	ANPGPWFWHNKEIPTYGGSC	0.00981134
1301	AKKNIRHVWRWHLPSIKGSC	0.00980995
1302	HRYVLSAPSYRRTQMTNGSC	0.00980624
1303	FILAAWALIIIIVIFVFGSC	0.00980257
1304	MQSNQQWSHKQEWLNWSGSC	0.00979526
1305	HVASHQIVFRGAHLSPYGSC	0.00979038
1306	LHFHYVPYWMKTYIEAMGSC	0.00977307
1307	KIIGQFYNFYLTTRATYGSC	0.00977173
1308	YQWYHETNFLMFTATQTGSC	0.00977142
1309	VLWIKRVKKVMMHARQHGSC	0.00976539
1310	RFISKQANVFIHITEHLGSC	0.00976486
1311	QEETQDYEDSDDEDSEDGSC	0.00976325
1312	EAIFYIQELLIFMWHQLGSC	0.0097601
1313	PFWQEEWFIEVMNHDNEGSC	0.00975877
1314	NLVRKSALFQFMNPWQDGSC	0.00974906
1315	TYFFTHAFWYHPTHYLEGSC	0.00974406
1316	VFFFAHPIIQWVPRQIPGSC	0.00973511
1317	LPMSWSYMIDGSEALMHGSC	0.00973278
1318	VNITRFFITEGPQLPFLGSC	0.00972945
1319	HKHWRRKPRHHRHWWWHGSC	0.00971876
1320	SMGIEQIHQKPSNNIQLGSC	0.00969027
1321	RRRRSHHEHTQDRYRHHGSC	0.00968617
1322	NASDTWNYANRGYPWINGSC	0.009673
1323	PWKFHRHWHHHKHWKWKGSC	0.00966459
1324	AMPTLTMWMIAYRYKKGGSC	0.00965923
1325	SQVLFNPMNWWKIVAPHGSC	0.00965356
1326	MTGIWSAMPYHNIESHNGSC	0.0096383
1327	SVKTHELWWRYDYEDKGGSC	0.00963376
1328	WKFRHRHHRHHWHKKWKGSC	0.00963122
1329	HQKNDSANTVITTWLTRGSC	0.00962672
1330	STDPKTWQKWNGQLPYRGSC	0.00962362
1331	VYRDAFHVADRIYQTIMGSC	0.00961593
1332	FALHVYHHGSDDNFKRDGSC	0.00960963
1333	PTSTGAIMPARNSLITPGSC	0.00960784
1334	LVPQFWVNRMQAWMTVNGSC	0.00960159
1335	WGPINQRFGNFSYFPFQGSC	0.00959849
1336	IPHAIFKYFNWHWGLPSGSC	0.00958398
1337	HEPFVKRMGMRVKWDTHGSC	0.00958033
1338	PGQFHADFNSVDRHKLTGSC	0.00957615
1339	GTGATKFNLFPTTFQAYGSC	0.00956651
1340	PIETLVVKKPTPGMSGMGSC	0.00956479
1341	HMAGGYWHSMRSIKNDSGSC	0.00956337
1342	SMIGDGYERMTQTSQMKGSC	0.00955254
1343	PGNGYTHDSNPVDQTNFGSC	0.00954761
1344	IKWLHYYFMIFDMQEAAGSC	0.00954229
1345	AWRTDMMRRIEMMQEESGSC	0.00954158
1346	QGWENVMSELAPVDEWYGSC	0.00953787
1347	FHVKEVVTMWVDKSGNPGSC	0.00953659
1348	GQRGNETMSWENSGIWFGSC	0.00953594
1349	TWVMKSNGMKAIVDPLVGSC	0.00953584
1350	MNIPYSDSENGAVIPMAGSC	0.00953267
1351	SIPHPQKDKAEMATDYAGSC	0.00953137
1352	HGQFISRYNEESRWVIWGSC	0.00952811
1353	GDEPQMRKEEGTDFHTAGSC	0.00951785
1354	GIIWLMERHWYHQDEIQGSC	0.00951737
1355	TYVQLWRHFNMRTYTPSGSC	0.00950451
1356	HTRRQWLLSGDKGYATTGSC	0.00949746
1357	RQNTIRSRQKINLGGGDGSC	0.00948477
1358	LRRGHETQNQMHRSGQAGSC	0.00948201
1359	NSIPQKPIGRYTALVEHGSC	0.00948131
1360	SYWGNRMVFPTVPKLLKGSC	0.00947206
1361	TRNQNRRKENNSKHRTYGSC	0.00946036
1362	PPKAAIVHYDPLVGPKGGSC	0.00945537
1363	EPEMRMEFAPRNKFHMDGSC	0.00945396
1364	WPAEKGQNQINRKTSYTGSC	0.00944533
1365	ETMQHHDLNQKHLLDPRGSC	0.00943998
1366	SRRTDEWYKHDIHDWNEGSC	0.00943741
1367	INNVLSETRPFWNWNRKGSC	0.00943193
1368	HKPGEGEEGYWALPWNKGSC	0.00943055
1369	SQTDVDSAAPQDAMKTWGSC	0.00941965
1370	LRWRLFYNDPNSNPVRAGSC	0.00941216
1371	NLFRWLWNRRHVWDQDRGSC	0.00939621
1372	KHWADWANYHQKTMNDNGSC	0.00938093
1373	RTRRQRSYFASPMHNMHGSC	0.00937579
1374	EHYDPPHGHPRQASEARGSC	0.0093689
1375	FMNLSEAKAGDEMGKDVGSC	0.00935805
1376	RYLVLFPFKRHIFRDVQGSC	0.00935172
1377	AGWMLDKRVPAKMRAKYGSC	0.00934962
1378	VPLPIREMQYMVMYTMFGSC	0.00934648
1379	TVTLVATKRLATALVSLGSC	0.00934325
1380	NPTVPKKVLHLPMAYNRGSC	0.00933461
1381	HLYTHPNGFMEAGTELPGSC	0.00932331
1382	VALIVLAIVVALVAIALGSC	0.00931445
1383	TVYPDLEQAHYMSGGQQGSC	0.00931003
1384	WTRLKFPSNKKGRMRAKGSC	0.00928772
1385	FHAEWAVRFLYTNWDMTGSC	0.00928494
1386	HMITYTYPLMLLADNMKGSC	0.00928474
1387	MSFERKAYWIINLHIMIGSC	0.00928357
1388	AQQPLDLRSVFRFWRGIGSC	0.00927608
1389	KPKFHKPRWWHHRKFHFGSC	0.00927007
1390	PIRPQTHAEIFMSQYPHGSC	0.00926371
1391	GDQHQLEPPYKKNQYMIGSC	0.00925533
1392	NYKVWYNIMIRRWRGTKGSC	0.00925438
1393	SASHEGLLQRAHHEWATGSC	0.00925117
1394	LPIAGLMAFWSARSRKYGSC	0.00925103
1395	QLIKSHEWSQPRMGPWRGSC	0.00924116
1396	EHYEEQDDDDHDQSDDSGSC	0.0092332
1397	QDDINGHEDLDEMYSLHGSC	0.00923241
1398	LIAITLVAKGLLLALTAGSC	0.00923149
1399	LGTQSQQDGTEAMTVMLGSC	0.00922713
1400	QQQETNTHKRSESNNEHGSC	0.00922236
1401	SNQNHKNDQNKEKTDDQGSC	0.00922196
1402	RKRWKFHPKPFRHHHKKGSC	0.00921852
1403	MHTVLKQGDGDDYWHHHGSC	0.00920536
1404	RWNSVVMYDNNFDFAKEGSC	0.00920044
1405	HRPRKKFHKFPRKWRRHGSC	0.00919826
1406	KMYMKLVTSTLNDKEYWGSC	0.00919507
1407	GSNDRLTSRSSAPPGERGSC	0.00919491
1408	LNHLHKWRNHHLENAHDGSC	0.00919183
1409	MIWYRMVGNHDLSSPPQGSC	0.00917833
1410	GTGQNPHSPFWYNGPWFGSC	0.00916802
1411	SVHFEYKDWRIITLKFDGSC	0.00916787
1412	LQFWQDILQDKMTFTSYGSC	0.00916527
1413	WPKWKKWFKPRWHHWWRGSC	0.00915749
1414	KQPAFPTWNSFHHVLQYGSC	0.00915662
1415	AAGNYMDGWRRMAPTRSGSC	0.00915648
1416	LGPAVSKQAHRWWQRVYGSC	0.00914013
1417	YHISHRRPRIQGRRVEFGSC	0.00913969
1418	YVQVADEDEYEMEYGLDGSC	0.00913379
1419	QSSQKDMGLQQTKGPITGSC	0.00913332
1420	WWKMQLLKESMMQVMQMGSC	0.00913242
1421	HKETQNIGHNGWFSHMPGSC	0.009127
1422	SMTTQPGHEVDSKNEMIGSC	0.00912617
1423	WYDAFVFWGIEEEAANHGSC	0.00912609
1424	TSIKEGPNRWGNYGIPEGSC	0.00912242
1425	PYHKHTFEHIQQYDHPLGSC	0.00911965
1426	SAFLNQVHVANPALLVRGSC	0.00910853
1427	RIQTPPKIEMIKQNVLKGSC	0.00910126
1428	RLILDADSGIERVMRGLGSC	0.00909913
1429	KHTNGSHLPVIELQGNMGSC	0.00909703
1430	AEYPPKHSHYRTSRGIRGSC	0.009097
1431	IGRKWRFFETKILHGSVGSC	0.00908352
1432	ESSPKLEEGRNAARDRGGSC	0.00908152
1433	NKHRDNPVRIEHEPNHWGSC	0.00907605
1434	HEFMWEMAQYIFMRTEKGSC	0.00907064
1435	FQKMHHQIWTLWTEPTFGSC	0.00905348
1436	QSSFKRALGTFRPEEWTGSC	0.00904961
1437	NPDNMDEIQIVILMHFQGSC	0.00904787
1438	LNRKPLSNDVIMIDTHPGSC	0.00901572
1439	QLFDPQSMGASGRHFRWGSC	0.00900938
1440	QWLKGRAFHPVMSWHVEGSC	0.00900432
1441	WKRPWHRWHPKRRKWRHGSC	0.00900289
1442	FQQWLHDTRLHMQFISRGSC	0.00900201
1443	YSGRPTAYSKAVMRHERGSC	0.00899976
1444	MGSPWANAHEHTSPEANGSC	0.00899624
1445	GQHHHTKREHVVQHWNQGSC	0.00899197
1446	MMLHMELRWMRWGEHQSGSC	0.00899163
1447	VYNQRFKPFVAQPPRYYGSC	0.00898503
1448	HRKWHWPWKWPWKRKRWGSC	0.00897911
1449	FNAPIWWYIYPRHVRHAGSC	0.00897648
1450	HIVHKMRRARDWHVVRQGSC	0.00897646
1451	MYMTFAPFRKRSEIAIEGSC	0.00896376
1452	SYTEDENSDSTQEQDEDGSC	0.0089591
1453	IHHGNNDSPRINTGLGAGSC	0.00895423
1454	HTYNPFKFGLPASRDKLGSC	0.00894638
1455	GGLLEQMVPQAGTQPVMGSC	0.00894571
1456	FNIGVAHRGFKGFYRIQGSC	0.00894527
1457	LFNIYQAAVYILWKGHAGSC	0.00894411
1458	ETEKREMSIISFNDGGLGSC	0.00894188
1459	TAMPMNEGFDNEDDPMFGSC	0.00894073
1460	MLYKASIQENRMMSTELGSC	0.00894059
1461	YGQVQWWVMDMELRGMHGSC	0.00893743
1462	VYTMIENDGTGIDPLNVGSC	0.00893642
1463	YFFRGDHGYIHIWIPKFGSC	0.00892876
1464	QMRLRAIPSAMSPKPRAGSC	0.00892817
1465	RRWHFRRWPKKRWWKHKGSC	0.00892484
1466	TQEEDDQYETSQEDEDDGSC	0.00890963
1467	FPGDRRSGRAFPEVRWRGSC	0.0088982
1468	AIFPEKVHTMEYIMIRSGSC	0.00889814
1469	YWPDFFDIIVMQYRLINGSC	0.00888749
1470	VKDYEAWKFFNGYVATMGSC	0.00888607
1471	QHATIHDEVWVEKGSQLGSC	0.0088753
1472	PDSSGTYHNRGTQTNGWGSC	0.00886502
1473	QAERTRFYNTHRGRENIGSC	0.0088457
1474	TEQALWHVDIQFHEDRFGSC	0.00883865
1475	AAKFRTQWMHWMIWHHTGSC	0.00883695
1476	AHKVVPQRQIRHAYNRYGSC	0.0088245
1477	QHLQTSENVLHMLGTASGSC	0.00881748
1478	VKEGLFDPRREAFDILLGSC	0.0088082
1479	WRWWHWHWKRRWPHRHRGSC	0.00880507
1480	EYQHVKLPFFLRPSTEHGSC	0.00880089
1481	FYGQGWRWPVNTIHLKEGSC	0.0087949
1482	SGRRMYLNLAQVWAWGTGSC	0.0087932
1483	MIVFGIMSLNYWIVKNAGSC	0.0087924
1484	VWPMYAARRMGSGESQKGSC	0.00878879
1485	RFKWRRHFHKRHWPPRHGSC	0.0087876
1486	LKHLRLYQGFSMYTPKWGSC	0.00877858
1487	LRSRRWREKTELWGLKKGSC	0.00877661
1488	AMMRMDMAGLNKIVFHQGSC	0.00876766
1489	GHAVQGGLKRAHRVYKQGSC	0.00875723
1490	VTLVLGTHDGGYGFMIPGSC	0.00875557
1491	DEGLEVETIGKIDDPAFGSC	0.00874164
1492	NGPHHSGVQYWSFYFLAGSC	0.00873637
1493	YWTHTPFDWLTLIYGQRGSC	0.00872634
1494	AEQQGRILNHPYTWGEYGSC	0.00872552
1495	SAMKRIQESSAERRFSEGSC	0.00872399
1496	KRWHPWRWKWRRHKWHKGSC	0.00871682
1497	FPSHLWRHPDPFTYVLGGSC	0.00871655
1498	KHWHWHKRKKHHRKFFWGSC	0.00871346
1499	EKSNDQHDNNQTDSRSEGSC	0.0086938
1500	NGGHLGNHVMILPWYGMGSC	0.00868839
1501	RLMRFQMQRDTGFLRRMGSC	0.00867744
1502	IGEAHETAGMEVGQSATGSC	0.00865832
1503	NAAGGRQGMPAKHAKAVGSC	0.00865757
1504	GLNYNKDPMHPNWLFAGGSC	0.00865075
1505	PIQPEQIVMLILVITKAGSC	0.00864846
1506	RMMDFKHITADVASVAYGSC	0.00864666
1507	MFRQHDWANAPPGFWYYGSC	0.00864516
1508	GKYEDWMGMHGLGFDRIGSC	0.0086449
1509	NLHFIYPHRNGTHSNQKGSC	0.00864424
1510	VIPTWEITANHMQAEYVGSC	0.00863938
1511	KTMFNILRPVNFTHSMFGSC	0.00863937
1512	RRFRRPWHKHWKPHWRHGSC	0.00863195
1513	WSGMTLRINARFYQWDDGSC	0.00862735
1514	PGWHYWAMARSFIYSLMGSC	0.00862359
1515	PHKKRHWHHKKWKHWRFGSC	0.00861872
1516	GKSWGYQGFFAMALFYIGSC	0.00861395
1517	RGAAGKKAISMPMSKVFGSC	0.00860873
1518	PYYTDLHNVRYYFRWRNGSC	0.00860163
1519	AYQQWHTFNRVFIGQQQGSC	0.00859849
1520	RRFHRSPYENKELSSNGGSC	0.008592
1521	QNDNSQRDKDNNEQDHKGSC	0.00858761
1522	DQRYTKYFSIGYKTAQNGSC	0.00857983
1523	PNGTQPLGPVWNPGYATGSC	0.00857628
1524	WMWASGDPTPELDRIGVGSC	0.00857224
1525	DAWYMSDVTMHRWNVYNGSC	0.00856078
1526	MKSIIPMSVAQHQGPIKGSC	0.00855762
1527	IMVPSEDQVPWYPKRFKGSC	0.00855511
1528	QALQIQINQYTIPLVRAGSC	0.00855027
1529	LIEQVTLSVVLSDMNDFGSC	0.0085492
1530	MKFHEMNPSNIVVVEQDGSC	0.00854836
1531	GITATFLRQMSDQTNWAGSC	0.00854589
1532	FVQPGQGGQGMGRISYRGSC	0.00854442
1533	QVNKAVSWYLVWHLWHQGSC	0.00854148
1534	MLYPNDSMKKMEQKAIDGSC	0.00854059
1535	LQMPLWMMELLYSLKQWGSC	0.00853478
1536	NNYNDMYELAQKNSYWLGSC	0.00853241
1537	FYSPRLFYMVHWTFRGRGSC	0.00853021
1538	VNEVPMGITWPSMPQLTGSC	0.00852916
1539	QSHMTLAPGRRYKKIFNGSC	0.00852863
1540	VWGEMENPAGGMQDFKMGSC	0.00852209
1541	ADVKMLWEWNDVKVLIIGSC	0.00851134
1542	WITGWYSMNSTGYGRWPGSC	0.00851068
1543	KWPYHKKDVDQATSILMGSC	0.00851058
1544	HHERNKYRYNKQKSHKEGSC	0.0085078
1545	IKHVNGTAQGFPNTLGWGSC	0.00850472
1546	QEQSKSHKRERNTKKSNGSC	0.00849999
1547	NLRGVMSNNVVILIVSHGSC	0.00849818
1548	VIGQRYHLRKMALQLKYGSC	0.00849751
1549	RRFKVIWTNYTHQQKLDGSC	0.00848235
1550	SYMLYHHFIWFKTHYSQGSC	0.00847966
1551	HEWKRQITDHWGRPQLLGSC	0.00847019
1552	NVLARTIHQMGTMNDTQGSC	0.00846217
1553	VVSQWLDAIQYTTGSPWGSC	0.00845586
1554	AHMLPVMKRAGDVPWIWGSC	0.00844561
1555	QFHMVGKRLHKYDHHNAGSC	0.00844515
1556	TYSQLRVWQHTLPKGTKGSC	0.00843972
1557	RENLWIVRVGDGFGPANGSC	0.00843602
1558	KPSNPTHPPEDAWMAHEGSC	0.00842182
1559	RYTYSAGQWMSPYSGKKGSC	0.00841678
1560	LPTATPRRPFMLAQKHLGSC	0.00840522
1561	MNDYDPLMKVFQHSHHKGSC	0.00840055
1562	SVSEWQDDSKDDYRFSSGSC	0.00839813
1563	IRFVAILVFVIIILIARGSC	0.00839603
1564	WIYGDLEVSYGIWQSKMGSC	0.00839561
1565	VYFLLNEPARNHKTSPRGSC	0.00839472
1566	PAHILVYFDAPGNFQNWGSC	0.00839357
1567	GNWTFEPNARSLYYADAGSC	0.00839332
1568	LIDHKESTYTDWTATSRGSC	0.00839201
1569	VDVTATMLNHQSVFMGEGSC	0.0083917
1570	QLDTHEPEIHRQNKISSGSC	0.0083868
1571	QVGKKWRGNAWTTNWQTGSC	0.00838506
1572	THKGRWDTVEYYYWMTVGSC	0.00838348
1573	NIFQRLYLDYYYWDAAMGSC	0.0083828
1574	FVKYNPYEYWHSMYQALGSC	0.00836791
1575	TFVVPTAGIVEYQIWLPGSC	0.00836668
1576	NAKAKIKNIEMSLYNLRGSC	0.00836177
1577	HKWHRKKFHKHRFKHHKGSC	0.00835745
1578	PASSRHYSMNWRAITAYGSC	0.00835204
1579	AVGKEDITGWQVAKQDNGSC	0.00835128
1580	FFGLLGSKDAIFTDTFTGSC	0.00834564
1581	SYSDAQDSDYARYAIWHGSC	0.0083432
1582	RKKLFKHEKSVYPSMKQGSC	0.00834286
1583	EHVEALSAPMPGVEMYLGSC	0.00834157
1584	WVMWKASNMREYWGHQGGSC	0.00833931
1585	RSMYRHRTWENTIQQYLGSC	0.00833684
1586	HHHHKRKHFWRPRHPRKGSC	0.00832878
1587	MEYALWTPVHIIDSTKMGSC	0.0083255
1588	NDHQNWWLHKSPTVALFGSC	0.00832514
1589	HYIAKMERSTWKWAQDSGSC	0.00831914
1590	PVPIMFMFALVGLLGAFGSC	0.00830227
1591	TIPAEYYAFVSGFVLREGSC	0.00829552
1592	KPISIFDVEGQWSIRRSGSC	0.00829131
1593	FHPSPPPRWFFTEDYVQGSC	0.0082909
1594	FQGHTSTHALRWFRKPVGSC	0.00828804
1595	FTADNQVQQVDDAHQITGSC	0.00828429
1596	VRAMQVDDWLWEVNHQNGSC	0.008277
1597	TVNDKESFQIIMLEMVWGSC	0.00826485
1598	YNRIRIQAWNSQSYVRVGSC	0.00826231
1599	TWVPSIQQNFFMAQGARGSC	0.00826229
1600	IKQIIKDMDWKTNPSHVGSC	0.00826056
1601	QTEFMGLAFDMWVWSVEGSC	0.00826051
1602	VHMWQVHGDKPRHTRHHGSC	0.00825269
1603	LGRMFAYRWRLKIKHRLGSC	0.0082498
1604	SYEYSIMFHWEFWNRSWGSC	0.00824484
1605	KYRVKYRGWWFVSIAVHGSC	0.00824049
1606	IPGMIAVGMVILAAPIGGSC	0.00823853
1607	YVMMYYADYAQWHMSNEGSC	0.00823783
1608	SIIDQKNHHKNVKYAVVGSC	0.0082364
1609	EGDWGPQRIRFDEGNRSGSC	0.00823216
1610	SVAVMRDVSKKPQTDTTGSC	0.00823207
1611	ARNRMKWPARHWYHWGAGSC	0.00822796
1612	LFGVWGPYYHIWYMSWTGSC	0.00820826
1613	HSHLQNHMPWTGERKRKGSC	0.00820003
1614	RLFADDLEWLSWWVQEMGSC	0.00819745
1615	RRHGMATGIWIDFPFQGGSC	0.00818962
1616	ELSKSDQAAFETDFRKHGSC	0.00818407
1617	KDYFDVHYEYKEPPYPSGSC	0.00817996
1618	ESTYTNQEEETSDEDEDGSC	0.00817934
1619	VFWWSAESTFSHPYYHHGSC	0.00817634
1620	MHHLKSAQSANWTSFSNGSC	0.0081688
1621	PEDMNKYGGPFGAKIMFGSC	0.00816432
1622	ARKVVSGERGSYITTNAGSC	0.00815721
1623	YYNVQQVDRWVKLQWGLGSC	0.00815264
1624	IVLTYTAITNRSRSSFGGSC	0.00813888
1625	LLANGGPLWRDPTFVTRGSC	0.00813786
1626	FPPHNDTFGMMGRDQQLGSC	0.00813767
1627	PPMRMIGYIINGKQHRKGSC	0.00812637
1628	INKMPFETHRLGPERFDGSC	0.00811843
1629	QQFEWKHFRYIAKHDWGGSC	0.00811205
1630	LKGQDDMTHWDNHDTEEGSC	0.00810986
1631	KGWWEVNHDITLINQADGSC	0.00810302
1632	ISIHHPKIKKNFPSPKMGSC	0.00809813
1633	YDIVRVHASSSAAFQIKGSC	0.00809271
1634	APYTPQFFEAQTWWINGGSC	0.00807292
1635	WQAMTPFYLRTQRFSVWGSC	0.00806684
1636	VLSDSPTMNELEWDGMVGSC	0.00806642
1637	EIMRTYFEDENFEQDISGSC	0.0080635
1638	MFINYRTDRYWVWTRTEGSC	0.00805824
1639	KSSYTRMESDPAFIDKIGSC	0.00805476
1640	GLWGDGQILKNPEYGDEGSC	0.00805395
1641	VLQWVNVDAAKKAHMLTGSC	0.00805007
1642	MYYNHKSFQHEFLMDWEGSC	0.00804536
1643	ARFYIYHMQAYVLAYDQGSC	0.00804341
1644	EDDDHEQHNNENDHHNQGSC	0.00804107
1645	WVYPYRYFFIKSSRGMRGSC	0.00803949
1646	NMDVDQNYMNLVEHTVTGSC	0.00803927
1647	ELRIKEIWPRMNKSQANGSC	0.00803882
1648	SLEQEYQPAHWDKFWPDGSC	0.00803723
1649	VTMIQFYRKIHESPWFNGSC	0.00803217
1650	YYIADLDDSSNHLRHTKGSC	0.00803012
1651	DMGWRQPQSLYIDWASHGSC	0.00802824
1652	WHHWRRHKKRPRRRKRHGSC	0.00802723
1653	MWHMGTHKGDGMDKVHDGSC	0.00802418
1654	ASLEGVRWMRTSDFMKNGSC	0.00802296
1655	NDWFPHSDLKMSDPQAKGSC	0.00801041
1656	DRVHGMWHYYGRTGMEVGSC	0.00800616
1657	WHHVDGPNLNAEKIMRKGSC	0.00800611
1658	QSHMTLARRYKKPGIFNGSC	0.00800358
1659	YASNVVSRPAAHQTKNTGSC	0.00800133
1660	RQVHPQWVLQVPSHKDKGSC	0.00800043
1661	SIGSVGAGAPTRYIVNHGSC	0.00799882
1662	PLVFIAKSDEWYYQEWLGSC	0.00799639
1663	SPYSEFLTNTWWVENVDGSC	0.00799338
1664	PMHMEGGILHNDPTPDSGSC	0.00799228
1665	FAMVVAGYEKTVQAQAIGSC	0.00798342
1666	TIFPAGHGIDHEMQSKWGSC	0.00798245
1667	TPMGSRTKYSHFRQGRRGSC	0.00798111
1668	YRWLVHKSLKKQPWNQKGSC	0.0079811
1669	ISRNYGHATDPMDSHQYGSC	0.00797998
1670	EKGELLLGEKEWKRGSLGSC	0.00795554
1671	FSDMGLEKNREPQPRTGGSC	0.00795509
1672	RNSFVYMDMHTQMLFDAGSC	0.00795045
1673	PFVREAHQPFRHDDHWWGSC	0.00794702
1674	ESISEWNVKHPDHPHLAGSC	0.00794247
1675	QFILKQNTEHAESFKERGSC	0.00793567
1676	HDQEDMAATPFYRNWNIGSC	0.00792917
1677	NAAQAAQRLEAAANHNIGSC	0.00792662
1678	WQAGNRRKVWNFRMEWKGSC	0.00792656
1679	FKLINYNNYGMNIGWFDGSC	0.00792639
1680	PLMWWEQQWYAHKLMNWGSC	0.00792366
1681	MTMERRFLGTTFEWLREGSC	0.00792318
1682	YKWFSPHLLTFNVNDIPGSC	0.00792009
1683	QIYMWYLMNYRSNYWPLGSC	0.00791533
1684	VHVTVPTDVWTPFTQHHGSC	0.0079092
1685	TELGFFQNWNRRVWEASGSC	0.00789803
1686	TELAEPIESEPELHFREGSC	0.0078904
1687	RRIIERFKKAFRFIGMFGSC	0.00788795
1688	FWKHKRRRKFHHHWFWPGSC	0.00788639
1689	TRKHRAMDYFGYTTFILGSC	0.00788623
1690	NWALWVVFFNLNWQTDHGSC	0.00788027
1691	VPSYQNQTTKKFASEETGSC	0.00787921
1692	HRWHDRALQMPNAVVTDGSC	0.00787613
1693	RLCKNKTFCWGFYAQWEGSC	0.00787231
1694	VPVQFYHHVNTHHQEDNGSC	0.00786852
1695	GALMKDNKEVEPYDRMLGSC	0.00786525
1696	EMSWPRKPWRSKYYHEIGSC	0.00785903
1697	QMIGFRAQNPGDNVSGEGSC	0.00785289
1698	MFMVRSPMIFGRFTVDEGSC	0.00784776
1699	WQMWIDRWKRIGTGNHMGSC	0.00784247
1700	AIGISMVTEYLFVWAFVGSC	0.00783357
1701	TLVILINYYSHSSYEDMGSC	0.00781939
1702	TAKWYGIRNSQDEKVEAGSC	0.00781873
1703	VPGLVGVMPGGFGVPMAGSC	0.00780901
1704	VSATMPMQFWDGSRLVQGSC	0.00780723
1705	ERFIEMGANADPTSAGVGSC	0.00780509
1706	KQSGSIKFDKGDVFVMRGSC	0.00780077
1707	QNFASHTYIVSTRDEIDGSC	0.00779904
1708	KVRFAFDRYMYPNWENSGSC	0.00778731
1709	WQILTRDTLPWYHVTHVGSC	0.00778524
1710	PWFEFNGETMVKFRINSGSC	0.00778223
1711	KVPSVRMSHGNGEHTWHGSC	0.00777677
1712	PNNHTVFRDRFVNARSAGSC	0.0077724
1713	SHYPNQTAQMSYNAAAGGSC	0.00776945
1714	PVDMGWEYEWHIAYIPFGSC	0.0077689
1715	PGLTHNTLQYMATVLSVGSC	0.00776734
1716	SETDSSDSYDTSNESTDGSC	0.0077647
1717	KRRHKKHKHRHRHRFWWGSC	0.00775471
1718	PHFPGTNAPGAEDYQKPGSC	0.00775323
1719	RKFKKRRHWHFPKFPKWGSC	0.0077506
1720	DSQSDEDQQENETDDSEGSC	0.00774398
1721	WLMPLRDKAMNPNSRFEGSC	0.00774029
1722	DMTIISAMAVDMEDPGYGSC	0.00773661
1723	QSHMRRYKKTLAPGIFNGSC	0.00773443
1724	GLPWTLYYLWMRPTYVRGSC	0.00772985
1725	YWLWPVTGLTPFKLPRVGSC	0.00772539
1726	DVHRFPSKGKLTVFRSVGSC	0.0077231
1727	IRLTLNIDEHYRWRTMAGSC	0.00771897
1728	KTMRNNYVKKTMRFFGGGSC	0.0077187
1729	FNMRDTETSMFYFRHHRGSC	0.00771817
1730	QQNESTYGYIHVQNKIQGSC	0.0077163
1731	PFHADQMKRNIGRMGLAGSC	0.00771196
1732	WQSHNVRESAYINFRHLGSC	0.00770756
1733	FQHIGEERKWWMPTEGQGSC	0.00770077
1734	VLSAHMHSGYHNGVQHIGSC	0.00769961
1735	KAGQDAVTPITFYLAGNGSC	0.00769255
1736	EIMVRQAPMPFNNHDQAGSC	0.00768607
1737	ADKAVAPSPRWKNQMHFGSC	0.00768137
1738	DHDMSRYAEDNGWSADEGSC	0.00767774
1739	VHQMDQIRSLAYNDAGPGSC	0.0076729
1740	NKRQLVGPHEPIAGPNPGSC	0.00766548
1741	PLGSRLPPKATKLKWGMGSC	0.00766539
1742	TRENYQHDHSQRYDTRSGSC	0.00766486
1743	WYRWEQEPIMQNTVYVGGSC	0.00766463
1744	EIPALWMRRRNMPPGKKGSC	0.00766367
1745	KGDFGAEWGRWRKWVTKGSC	0.00765929
1746	WEQWWRGHFWAGYINNHGSC	0.00765904
1747	EHHYPVRHSVKTQDKVMGSC	0.00765184
1748	RFFFHKWRRWRRRKPPRGSC	0.00764659
1749	HPFEWHIIADLKLGTEMGSC	0.00764586
1750	IDYTEIIKTNWMKFMGWGSC	0.00763176
1751	PFWKGNVMHHRHRLEESGSC	0.00763028
1752	FRPYLIIIYIALDTTWLGSC	0.00761438
1753	TPWGDPESNSVGSMHENGSC	0.00761114
1754	MKHTDWGDNRFPDEQHVGSC	0.00760611
1755	TRFSMEILTQGQHPSRMGSC	0.00760227
1756	LARDTNRSGQWWSIHRDGSC	0.00758849
1757	RIFTPEDWVTHWWVYTRGSC	0.00758035
1758	VFMLDSKVNTMAVNIENGSC	0.00757533
1759	TTYWENDPNEYGALPGQGSC	0.00757225
1760	KENSHNRTENEYKTTEDGSC	0.00757102
1761	MVGQARSHLMKFYYYMNGSC	0.00756795
1762	GLIRREAHTRSAIRMAGGSC	0.00756322
1763	STNMFQRDQAMDWLMWMGSC	0.00756286
1764	WWIHEYHTSRNVALIHHGSC	0.00755786
1765	RARMHPTSEAMMWYPNVGSC	0.00755216
1766	KRSKTNDRQNRQNDRDEGSC	0.00755094
1767	MWVDIREHQAPRNRDPGGSC	0.00754769
1768	VPDGNHMLEGMYSQHPVGSC	0.00754525
1769	QDPDGLVRIKFKILVFMGSC	0.0075375
1770	VQAPKREPHVMPHWKSGGSC	0.00753408
1771	SPKNSPQSQGAIEVYKWGSC	0.00753321
1772	TARDWDPDNVDNQSADAGSC	0.00753171
1773	IGHMSLKSIGMPRNAATGSC	0.00753092
1774	ARFQPRQMDFVQTGHVIGSC	0.00753057
1775	IAPFQDAWMGINKQWWVGSC	0.00752863
1776	WGKTKMYVVIPWIRVKRGSC	0.00752309
1777	HRWKFPWKWWFRRWWRKGSC	0.00752124
1778	LWIPTYPFANTFLNDNDGSC	0.00751852
1779	IFPKLGTMHFIAKDMTNGSC	0.00751557
1780	TIIPSWPKQEPHHETHTGSC	0.00751508
1781	SKTQTRNKHDRKDDEQNGSC	0.00750769
1782	WPAMAQPDGTWGVNWMDGSC	0.00750135
1783	NGFDFNWPESLYHYLTLGSC	0.00749992
1784	EFRNNYFWWAPPVQKLQGSC	0.00749679
1785	YQPPPRKAVIQMDWLSYGSC	0.00749437
1786	VYSDAIFSSNEQASWEGGSC	0.00749159
1787	QKKYKQHEQEKDDHQHRGSC	0.00746745
1788	SYWWQVGMARKRTRKGDGSC	0.00746
1789	KIGKIKTWGPTHRYDKDGSC	0.00745656
1790	QSHMTLAPGIRRYKKFNGSC	0.00745527
1791	YLLMVPDSTEEARGPVAGSC	0.00745488
1792	TQVSYNYWSEGWGWFWVGSC	0.00745093
1793	KVWNIKSLGYVFHRMIYGSC	0.00745038
1794	VKKYRPETTGSASTEMVGSC	0.00744596
1795	MVFGKDFNGDYWGMFISGSC	0.00744
1796	PNYMAMVAIVPFEFNFRGSC	0.00743929
1797	EEVIIMSDYFATTIRTSGSC	0.00742986
1798	EYYWPNIFEVQVGHSKIGSC	0.00742552
1799	QSQYDQSNESESNSYTDGSC	0.0074154
1800	SIRGHEIAQEGAFHQIKGSC	0.00741394
1801	RVKRQKRTVIDGFWYEVGSC	0.00740649
1802	RRHWWHFWKFFKRWHRRGSC	0.0073861
1803	TPSIIRNSKMTRAQFVYGSC	0.00738609
1804	IEYAFNKNGFWATEPFIGSC	0.00737941
1805	QIAQGDALWYYIDTRIYGSC	0.00737378
1806	RWHRRWRRKHKKKKFWRGSC	0.00737343
1807	RTAAGHLMNFRTYTMPFGSC	0.00737092
1808	WGIKTPHYMRMYRGISIGSC	0.00737008
1809	ANQTHYDPTSSDMVWPKGSC	0.00736642
1810	VAPVFLESAFGKTKMRQGSC	0.00736166
1811	PFVYQWSVMKHHTKWHRGSC	0.0073519
1812	YIHWMDSWPGQKLWYLMGSC	0.0073492
1813	KNAIWHWMHWREMTDVMGSC	0.00734157
1814	PMEGWQQKSFLNSNTDLGSC	0.00733564
1815	AGVRHKFHPYLMQFRRHGSC	0.00733556
1816	QEMYLHNNINAQYWMFIGSC	0.00733012
1817	PPRTKHNWIWKMHSETRGSC	0.00732918
1818	YPYPKTSPSKVSLFAKLGSC	0.00732633
1819	IYVADSMTPPKPFDKQWGSC	0.00732465
1820	MVGLVKMPVPSKDPTAIGSC	0.00732408
1821	KEWREGNDAKFFTEPVYGSC	0.00732275
1822	GKPVSTWEDYNSDFTTMGSC	0.00731954
1823	AVSHQEMNEGEQGPMREGSC	0.00731874
1824	SSRGKFRTQGTEVPLFFGSC	0.00731461
1825	SKMPETMNAWNMWETPDGSC	0.00731454
1826	PYDTQNYILPQEIDIDSGSC	0.00731226
1827	IIQVGGPYAPWSYKTQNGSC	0.00730877
1828	RNRAPYVIYYKHTREVLGSC	0.00730724
1829	HNVPNPSTWEWIPWQHRGSC	0.00730719
1830	HRPKSKHTDIRNFVRIMGSC	0.00730437
1831	AIFMSKFPFPQIVSPNRGSC	0.00730083
1832	TQQSYGYWDREWAEQGGGSC	0.00730049
1833	TDTGDMQKSEDQPIRGYGSC	0.00730017
1834	WMWTAPLFYGGTENLEAGSC	0.00729388
1835	HKRRKHKHHKRRKKWHFGSC	0.00729246
1836	IFMVQMMQEMQWFEFDGGSC	0.0072813
1837	SNAWYHYDKIVRDQNNFGSC	0.00727493
1838	LISRYGQGHTGSLHNPVGSC	0.00727472
1839	EPRHYYDTFWRRWVKNEGSC	0.00727442
1840	PEFGWIVYLGMMAFTMQGSC	0.00727395
1841	WGSSLSAWKWFKRNIIAGSC	0.0072718
1842	FWETRHGDITINVLDHHGSC	0.00726461
1843	TMRTMLFDTRDIHRSAWGSC	0.00726071
1844	IGLKLKTWQSWRYNHRFGSC	0.00725951
1845	MFKQVYHYNSYMRNWFHGSC	0.00725534
1846	HLSVRGYRTNRPSPGRYGSC	0.00723999
1847	RWHHWWRKRPFWKWKKRGSC	0.00723568
1848	SWRRMRMHKNFMISNLDGSC	0.00723424
1849	MKPLISYGPAWFGPLLWGSC	0.00722955
1850	TMGFDQWQLTYTLWLNWGSC	0.00722788
1851	NTLTTRERETGFIKGFKGSC	0.00722623
1852	AWEDASWAVNWNMENQYGSC	0.0072243
1853	IWHPWIAINSFYQRIAMGSC	0.00721338
1854	LPKYATEMLMQAWPVVLGSC	0.00721302
1855	LEQWTNYQPHPQHFMEYGSC	0.00721294
1856	LKPRQNMTRHMQNVEQDGSC	0.00721205
1857	LHRTNSWHRFTRKQDKNGSC	0.00720782
1858	YRITIDFSIRFTAIQYLGSC	0.00720478
1859	MVQEQADQPLETAKLYEGSC	0.00720094
1860	GLIPDYNLTMKENWSSQGSC	0.00719405
1861	SAPNDYPSQKLQRKPIYGSC	0.00719291
1862	YIAKWFLSKLGDLVRWFGSC	0.00718541
1863	VEFKKNGSPGDTMAKDRGSC	0.00717984
1864	FQIGTPGEEWIWIASYEGSC	0.00717073
1865	LYENEWVHEKDNFKYRRGSC	0.00716815
1866	PWRFRKFPKWRHHWWHKGSC	0.0071648
1867	HFWHWWKHHRWKPWFWHGSC	0.00715515
1868	AHKRRLASHMKIVKTNRGSC	0.00715267
1869	DDEEQEYTEDDEQTEDSGSC	0.0071494
1870	TWPETAEEVTWTDLQILGSC	0.0071493
1871	TKEYWGGQHMSGEQLKEGSC	0.00714598
1872	RHTIKTILRKIRRHNNSGSC	0.00714036
1873	PKQHGRQQNQGIFKPMLGSC	0.00713976
1874	GQQTRRFTYTFQPWWHRGSC	0.00713926
1875	WQPDFIYATNSLTMSRLGSC	0.00713919
1876	KSTKYNGRGHKNASHTLGSC	0.00713849
1877	RHTLAIRPYGDVSLYKAGSC	0.00713661
1878	HRKPKFRHHHFKWKHWKGSC	0.00713588
1879	DYALYAKSLHIYASWHPGSC	0.00713432
1880	TARYDWQRYIFTQVVTIGSC	0.00713396
1881	TMFADDLAVQPTWYHLVGSC	0.00712987
1882	PTSESVITFIVTDSFNTGSC	0.00712608
1883	NHQKMHQWPIYKNGYTMGSC	0.00712541
1884	SIKDFETTDAHHQNRWYGSC	0.00712438
1885	QMMDKKLEDSKYWQDNVGSC	0.00712227
1886	WPFSHPFTEWGSFADGGGSC	0.00711433
1887	KSVRADHRKQNIKAMLTGSC	0.00711406
1888	HHSFWYQTRPLSYYAFKGSC	0.00710816
1889	LHKNKRVFAKGPHMKKGGSC	0.00710609
1890	LRSNYMVLVMVDAYHMVGSC	0.00709592
1891	KRYDNHEHYMFQVIAHVGSC	0.00709341
1892	EIWPDWQKYLFRPWLTHGSC	0.00708615
1893	KWGWRLRFMNASTMPKKGSC	0.0070847
1894	VLYEWRENAQSGAWLQKGSC	0.0070825
1895	PYISDFDQSLLPDWYMMGSC	0.00707397
1896	SMTFMSRYTHDGMWISTGSC	0.00706532
1897	NQVFQREHGNQMKLMIFGSC	0.00706418
1898	QDKYWQEAFNSEIYHSGGSC	0.00706061
1899	DWQRPTKQKVIGVTQTTGSC	0.00705905
1900	VTPDQFFMPHSVKGWGDGSC	0.00705204
1901	IKHAERQTALKYEQLPIGSC	0.00704264
1902	YMSFLQGYVKPVVTMSDGSC	0.00703977
1903	RNKHERTKTRSYQKKKDGSC	0.00703652
1904	QKQSSKNFYLEQSALIDGSC	0.00703215
1905	NFLQDPMLIRKDEPTAGGSC	0.00702981
1906	WALILFLNRTYDYWFVWGSC	0.00702781
1907	EHDASGQVDAAPFRPMIGSC	0.00702767
1908	RGFSTRERQPLGKKTTQGSC	0.00702218
1909	KKNMSQWLLRTDLGINGGSC	0.00701971
1910	LHEAREPTMVWYFIRHRGSC	0.00701725
1911	MRTVNAFGQLFRPKGTTGSC	0.00700674
1912	VDGHIFSVMTPKETYLPGSC	0.00700547
1913	VTMDYQDRNGIGKVRYTGSC	0.00700127
1914	QIQSINMVLVIYENNNWGSC	0.00699696
1915	RSRRRNMMYHGNFVPPTGSC	0.00698866
1916	EKAAYYKFMFKRDKTLQGSC	0.00698275
1917	RWVETESMFDNQSIKSRGSC	0.00698045
1918	HRIWKHEYEQKLDHMWGGSC	0.00697953
1919	PSADFDIDYRDAVQDTMGSC	0.00697371
1920	RGIPSVVKQTFEEFKSIGSC	0.0069732
1921	IRIQEYRPQWHAENKPKGSC	0.00697213
1922	RDMPGRLFGPILDPIRVGSC	0.00696989
1923	QPRRLFWQQAENRNFTSGSC	0.00696832
1924	RLTKKHLEARIDVGTRAGSC	0.00696336
1925	ANSHMPLIYVQWVYFGTGSC	0.00696218
1926	NQQPKHEEALQLGPYHKGSC	0.00695332
1927	WMYRAALPKWSVVYELRGSC	0.00695144
1928	GLMFDRFYWREDNDAWWGSC	0.00695093
1929	DLIQKNVGYQGWHRHKKGSC	0.00694781
1930	DIARHIKHFTRQMHNMMGSC	0.00694684
1931	PDMQQGDKHSHRNERFWGSC	0.00694589
1932	YWNGLMYTPNQLTHDFAGSC	0.00694469
1933	VHNHHKEFKNHGEGFPMGSC	0.00694463
1934	YPHEDSTPSREEEQNEDGSC	0.00693906
1935	WPWTHGFRGAYALLWAPGSC	0.00693035
1936	AMYRYKKPTLTMWMIAGGSC	0.00692867
1937	IYNKRSQVRRKGFKKKYGSC	0.00692428
1938	PWPWEARSSRYIDLETQGSC	0.00692258
1939	EGEITEGKKSKEEGEDTGSC	0.0069173
1940	QSFAQSFLHENHHMMLRGSC	0.00691599
1941	QMHRFVARSTEYTMQAHGSC	0.00691272
1942	TKPAYVARIGMVSQRHTGSC	0.00691208
1943	DYYVLYHQKWKWWWKDNGSC	0.00690608
1944	YANRGNGKKVHWLLFYQGSC	0.00689572
1945	RMYNIEHKMTVAFEHGDGSC	0.00689423
1946	PFDLPQGGGEKVRSNADGSC	0.00689094
1947	PIDRHDWKHHIGSAVSLGSC	0.00688903
1948	WRMVIEGMVHVIVLAYRGSC	0.00688742
1949	SMIIHWHVDLTSSPQANGSC	0.00687716
1950	SVMTAATLIFPRRSKSHGSC	0.00687665
1951	NFAMLYGYLQINHAEFGGSC	0.00687102
1952	GQITPSFPAFIVSKKYLGSC	0.00687098
1953	VSLEHPEGHWTDAKHYTGSC	0.00687041
1954	VHDLNYPSFVNTVSYYNGSC	0.00686958
1955	LGLVTQDWDGTISDDRNGSC	0.00686798
1956	ASILWFEVANDIQIALAGSC	0.00686516
1957	LMNIRNNIEIYPIWTHPGSC	0.00686344
1958	NNDVSMISNWEQYYASWGSC	0.00686064
1959	SWQFLFRFNNLHRWGHRGSC	0.00685002
1960	DQTMYTINIVEGWEPEDGSC	0.00684853
1961	RVMKVPDKTRARPNEGKGSC	0.0068443
1962	GSYVFLNKAYGKWETQHGSC	0.00684161
1963	AHWVPWQYNKRHKTTVFGSC	0.0068369
1964	SGWKLFRITRARRDHAQGSC	0.00683633
1965	DRIFHKMQHKPYKIKKRGSC	0.0068342
1966	DWNGIPQHWHPHWQMRPGSC	0.00682884
1967	VSQFYDDMWQDQVEKETGSC	0.00682445
1968	DRTQERRQFRQTPFGWEGSC	0.00681808
1969	LQVEMNKGGEKAVAWDYGSC	0.0068161
1970	IFPPPSDTVDNLHVETVGSC	0.0068128
1971	NSIVGYVNEPLWTYPHSGSC	0.00681265
1972	AEWVTPYRAPAQAVSFDGSC	0.00681194
1973	KDKVEFHVHPHMIRMGNGSC	0.00681133
1974	NHHPEDFESIYKYGSQTGSC	0.00680739
1975	GMTKHYYQYPDSKKTLKGSC	0.00680295
1976	MESTHKNTPRLSMQSSGGSC	0.0068012
1977	RQVDVLSPESIMAKGNFGSC	0.00678955
1978	PQYEGTAHTDVHIIHYWGSC	0.0067765
1979	TNASILTHLDDWVLRPDGSC	0.00677437
1980	HNYITEQNYEIKSMIISGSC	0.00676932
1981	VEKMLNNTPQEGTNWTVGSC	0.00676649
1982	NPTNVLIEIWLVFSSVSGSC	0.00676008
1983	MNELLAMLVVRRRVRVPGSC	0.00675336
1984	GGPSKKTWPGKGLGYSDGSC	0.00674775
1985	MLPGESREPIPVVRGNPGSC	0.00674655
1986	IDNRTDYLEHAATENASGSC	0.00673849
1987	TLEWTSPTVINVQTKLVGSC	0.00673583
1988	RENQHEIGVALARSHKMGSC	0.00673185
1989	TMKYHRNRRPKATKWPRGSC	0.0067316
1990	ALIQGDRMVWWTTRPYLGSC	0.00672728
1991	FHGQLIMPHKMWWASNDGSC	0.00672697
1992	KFWKFWHKHRHRHRWHRGSC	0.00672465
1993	PLGFYGDNEEDKFGATEGSC	0.00672185
1994	YYAHLEYTQFGPWNHLSGSC	0.00672089
1995	MHPVGVWWQERFMFINSGSC	0.00671831
1996	RNWESQGVTIEKPNEDLGSC	0.00671162
1997	NIRASEDNFWKNIWLQMGSC	0.00670934
1998	PLEGIHMLTHEMMTHYFGSC	0.00670428
[truncated: 8,373 more rows]
