# Supplementary material for: Immunosignature Screening for Multiple Cancer Subtypes Based on Expression Rule
Source: Front Bioeng Biotechnol. 2019 Nov 29;7:370. doi: 10.3389/fbioe.2019.00370 (PMC6901955; doi:10.3389/fbioe.2019.00370)
Supplement: Supplementary file 4 [file Table_4.XLSX]

## Sheet: Sheet1
Table S4. Corresponding performance of IFS with RF when using different number features on Dataset-2.
Number of features	Astrocytoma	Breast cancer	Breast cancer stage IVa	Glioblastoma multiformae	Healthy normal donor	Lung cancer	Mixed Oligo/Astrocytoma	Multiple myeloma	Oligodendroglioma	Ovarian cancer	Pancreatic cancer	Pancreatitis	recurrent Breast cancer	Sarcoma	Valley Fever	Overall accuracy	MCC
10	0	0	0	0	1	0	0	0	0.1875	0	0.161765	0.52439	0	0	0.795775	0.287599	0.276718
20	0.740964	0	0	0	1	0	0.092784	0	0.666667	0.930233	0.816176	0.853659	0	0	0.816901	0.521108	0.504323
30	0.759036	0.801418	0	0	0.995984	0	0.216495	0.5625	0.729167	0.965116	0.941176	0.853659	0	0	0.809859	0.66095	0.638486
40	0.76506	0.914894	0.02381	0	1	0.214953	0.494845	0.607143	0.75	0.953488	0.963235	0.926829	0	0.15	0.852113	0.721636	0.698535
50	0.76506	0.929078	0.02381	0	1	0.523364	0.505155	0.6875	0.729167	0.953488	0.955882	0.95122	0	0.45	0.901408	0.759894	0.739376
60	0.771084	0.950355	0.309524	0	0.991968	0.859813	0.587629	0.392857	0.75	0.965116	0.977941	0.97561	0.163934	0.4	0.894366	0.78628	0.767511
70	0.771084	0.957447	0.261905	0	0.991968	0.859813	0.649485	0.464286	0.75	0.965116	0.977941	0.963415	0.229508	0.65	0.922535	0.80277	0.785219
80	0.783133	0.957447	0.285714	0	0.987952	0.878505	0.680412	0.5	0.729167	0.976744	0.970588	0.963415	0.311475	0.95	0.93662	0.817942	0.801582
90	0.777108	0.964539	0.357143	0	0.987952	0.859813	0.649485	0.598214	0.75	0.976744	0.963235	0.963415	0.442623	1	0.943662	0.830475	0.814766
100	0.789157	0.964539	0.380952	0	0.987952	0.869159	0.680412	0.651786	0.8125	0.976744	0.963235	0.963415	0.459016	1	0.943662	0.841689	0.827047
110	0.795181	0.964539	0.52381	0	0.987952	0.850467	0.762887	0.651786	0.8125	0.976744	0.963235	0.963415	0.557377	1	0.943662	0.854222	0.840618
120	0.795181	0.957447	0.666667	0.037037	0.987952	0.850467	0.731959	0.651786	0.8125	0.976744	0.963235	0.963415	0.622951	1	0.943662	0.858839	0.845666
130	0.789157	0.957447	0.714286	0.074074	0.987952	0.831776	0.742268	0.651786	0.791667	0.976744	0.963235	0.963415	0.590164	1	0.950704	0.858179	0.844992
140	0.801205	0.964539	0.714286	0.148148	0.987952	0.859813	0.752577	0.651786	0.791667	0.976744	0.963235	0.97561	0.622951	1	0.950704	0.866095	0.853642
150	0.837349	0.971631	0.809524	0.185185	0.987952	0.934579	0.793814	0.6875	0.791667	0.976744	0.955882	0.97561	0.672131	1	0.957746	0.886544	0.876222
160	0.849398	0.978723	0.809524	0.222222	0.987952	0.943925	0.814433	0.714286	0.791667	0.976744	0.955882	0.987805	0.639344	1	0.957746	0.89248	0.882615
170	0.843373	0.978723	0.809524	0.296296	0.983936	0.953271	0.824742	0.723214	0.791667	0.976744	0.955882	0.987805	0.622951	1	0.957746	0.893799	0.884039
180	0.843373	0.978723	0.809524	0.296296	0.983936	0.943925	0.824742	0.732143	0.791667	0.976744	0.955882	1	0.672131	1	0.950704	0.895778	0.886159
190	0.879518	0.985816	0.809524	0.407407	0.97992	0.943925	0.824742	0.75	0.791667	0.976744	0.963235	1	0.688525	1	0.957746	0.905013	0.896065
200	0.879518	0.978723	0.952381	0.444444	0.97992	0.943925	0.824742	0.758929	0.791667	0.976744	0.963235	1	0.688525	1	0.964789	0.91029	0.901964
210	0.879518	0.985816	0.952381	0.518519	0.97992	0.943925	0.824742	0.758929	0.791667	0.976744	0.970588	1	0.688525	1	0.957746	0.912269	0.904176
220	0.879518	0.985816	0.97619	0.555556	0.983936	0.934579	0.824742	0.758929	0.791667	0.976744	0.970588	1	0.704918	1	0.957746	0.914248	0.906304
230	0.879518	0.985816	0.904762	0.555556	0.97992	0.953271	0.824742	0.776786	0.791667	0.976744	0.970588	1	0.704918	1	0.957746	0.914248	0.906261
240	0.879518	0.985816	0.904762	0.555556	0.97992	0.934579	0.824742	0.723214	0.791667	0.976744	0.970588	1	0.704918	1	0.957746	0.908971	0.90045
250	0.879518	0.978723	0.928571	0.518519	0.983936	0.943925	0.824742	0.723214	0.8125	0.976744	0.970588	1	0.721311	1	0.957746	0.91095	0.902642
260	0.879518	0.978723	0.952381	0.555556	0.975904	0.934579	0.835052	0.714286	0.8125	0.976744	0.970588	1	0.721311	1	0.957746	0.91029	0.90191
270	0.879518	0.978723	0.928571	0.518519	0.97992	0.962617	0.835052	0.732143	0.8125	0.976744	0.970588	1	0.737705	1	0.964789	0.914248	0.906238
280	0.879518	0.978723	0.904762	0.555556	0.97992	0.962617	0.835052	0.714286	0.854167	0.988372	0.970588	1	0.672131	1	0.964789	0.912269	0.904141
290	0.879518	0.978723	0.904762	0.555556	0.97992	0.962617	0.835052	0.732143	0.854167	0.988372	0.970588	0.987805	0.704918	1	0.964789	0.914248	0.906238
300	0.885542	0.978723	0.904762	0.555556	0.97992	0.962617	0.824742	0.767857	0.895833	0.988372	0.970588	0.987805	0.688525	1	0.964789	0.917546	0.909762
310	0.885542	0.978723	0.904762	0.555556	0.97992	0.962617	0.835052	0.758929	0.895833	0.988372	0.970588	0.987805	0.688525	1	0.964789	0.917546	0.909791
320	0.885542	0.978723	1	0.592593	0.97992	0.962617	0.835052	0.776786	0.916667	0.988372	0.970588	0.987805	0.672131	1	0.957746	0.921504	0.914188
330	0.879518	0.978723	0.952381	0.62963	0.97992	0.971963	0.835052	0.75	0.916667	0.988372	0.970588	0.987805	0.672131	1	0.957746	0.918865	0.911272
340	0.879518	0.978723	0.952381	0.62963	0.975904	0.962617	0.835052	0.75	0.916667	0.988372	0.970588	0.987805	0.688525	1	0.957746	0.918206	0.910515
350	0.885542	0.985816	0.952381	0.62963	0.975904	0.953271	0.835052	0.758929	0.916667	0.988372	0.970588	0.987805	0.688525	1	0.957746	0.919525	0.911896
360	0.891566	0.985816	0.952381	0.62963	0.975904	0.962617	0.835052	0.803571	0.916667	0.988372	0.970588	1	0.704918	1	0.957746	0.925462	0.918369
370	0.879518	0.985816	0.952381	0.666667	0.975904	0.962617	0.845361	0.803571	0.916667	0.988372	0.970588	1	0.639344	1	0.957746	0.922823	0.915511
380	0.891566	0.985816	0.952381	0.666667	0.975904	0.971963	0.845361	0.821429	0.9375	0.988372	0.970588	1	0.655738	1	0.957746	0.927441	0.920537
390	0.89759	0.992908	0.952381	0.666667	0.975904	0.971963	0.845361	0.821429	0.9375	0.988372	0.970588	1	0.655738	1	0.957746	0.92876	0.921988
400	0.89759	0.992908	0.952381	0.62963	0.975904	0.971963	0.85567	0.830357	0.9375	0.988372	0.970588	1	0.704918	1	0.957746	0.931398	0.924865
410	0.89759	0.992908	0.952381	0.666667	0.975904	0.962617	0.865979	0.803571	0.9375	0.988372	0.970588	1	0.672131	1	0.957746	0.92876	0.921994
420	0.903614	0.992908	0.952381	0.666667	0.975904	0.971963	0.865979	0.803571	0.9375	0.988372	0.970588	1	0.688525	1	0.957746	0.930739	0.924153
430	0.89759	0.992908	0.952381	0.703704	0.975904	0.971963	0.865979	0.821429	0.9375	0.988372	0.970588	1	0.704918	1	0.957746	0.932718	0.926302
440	0.903614	0.992908	0.952381	0.703704	0.975904	0.971963	0.865979	0.8125	0.9375	0.988372	0.970588	1	0.721311	1	0.957746	0.933377	0.927027
450	0.921687	0.985816	0.952381	0.666667	0.975904	0.971963	0.85567	0.821429	0.9375	0.988372	0.970588	1	0.721311	1	0.957746	0.934037	0.927711
460	0.915663	0.985816	0.952381	0.703704	0.971888	0.971963	0.85567	0.821429	0.9375	0.988372	0.970588	1	0.721311	1	0.957746	0.933377	0.92698
470	0.915663	0.985816	0.952381	0.62963	0.971888	0.981308	0.865979	0.821429	0.9375	0.988372	0.970588	1	0.721311	1	0.957746	0.933377	0.926984
480	0.915663	0.985816	0.952381	0.62963	0.971888	0.981308	0.85567	0.821429	0.9375	0.988372	0.970588	1	0.721311	1	0.957746	0.932718	0.926261
490	0.921687	0.985816	0.952381	0.62963	0.967871	0.971963	0.85567	0.821429	0.9375	0.988372	0.970588	1	0.721311	1	0.957746	0.932058	0.925524
500	0.921687	0.985816	0.952381	0.666667	0.967871	0.981308	0.865979	0.821429	0.9375	0.988372	0.970588	1	0.721311	1	0.957746	0.934037	0.927709
510	0.927711	0.985816	0.952381	0.62963	0.967871	0.981308	0.85567	0.803571	0.9375	0.988372	0.970588	1	0.704918	1	0.957746	0.931398	0.924831
520	0.915663	0.985816	0.952381	0.62963	0.971888	0.981308	0.865979	0.8125	0.9375	0.988372	0.970588	1	0.704918	1	0.957746	0.932058	0.925557
530	0.921687	0.985816	0.952381	0.62963	0.971888	0.981308	0.865979	0.821429	0.9375	0.988372	0.970588	1	0.704918	1	0.957746	0.933377	0.926986
540	0.921687	0.985816	0.952381	0.666667	0.967871	0.990654	0.865979	0.821429	0.9375	0.988372	0.970588	1	0.704918	1	0.957746	0.934037	0.92772
550	0.921687	0.985816	0.952381	0.62963	0.971888	0.990654	0.865979	0.830357	0.9375	0.988372	0.970588	1	0.721311	1	0.957746	0.935356	0.929167
560	0.915663	0.985816	0.952381	0.666667	0.971888	0.990654	0.865979	0.830357	0.9375	0.988372	0.970588	1	0.688525	1	0.957746	0.934037	0.927736
570	0.915663	0.985816	0.952381	0.703704	0.971888	0.990654	0.85567	0.830357	0.9375	0.988372	0.970588	1	0.688525	1	0.957746	0.934037	0.927741
580	0.915663	0.985816	0.952381	0.666667	0.971888	0.990654	0.865979	0.821429	0.9375	0.988372	0.970588	1	0.704918	1	0.957746	0.934037	0.927722
590	0.915663	0.985816	0.952381	0.666667	0.971888	0.990654	0.876289	0.8125	0.9375	0.988372	0.970588	1	0.704918	1	0.964789	0.934697	0.928449
600	0.909639	0.985816	0.952381	0.703704	0.975904	0.990654	0.876289	0.8125	0.9375	0.988372	0.970588	1	0.704918	1	0.964789	0.935356	0.929188
610	0.903614	0.985816	0.952381	0.703704	0.975904	0.990654	0.876289	0.803571	0.9375	0.988372	0.970588	1	0.704918	1	0.964789	0.934037	0.927748
620	0.903614	0.985816	0.952381	0.703704	0.975904	0.990654	0.876289	0.821429	0.9375	0.988372	0.977941	1	0.721311	1	0.964789	0.936675	0.930608
630	0.909639	0.985816	0.952381	0.703704	0.971888	0.990654	0.876289	0.821429	0.9375	0.988372	0.970588	1	0.721311	1	0.957746	0.935356	0.929161
640	0.915663	0.985816	0.952381	0.703704	0.971888	0.990654	0.876289	0.848214	0.9375	0.988372	0.977941	1	0.704918	1	0.964789	0.938654	0.932752
650	0.909639	0.985816	0.952381	0.703704	0.975904	0.990654	0.876289	0.830357	0.9375	0.988372	0.977941	1	0.688525	1	0.964789	0.936675	0.930613
660	0.915663	0.985816	0.952381	0.740741	0.971888	0.990654	0.876289	0.830357	0.9375	0.988372	0.977941	1	0.688525	1	0.964789	0.937335	0.931333
670	0.909639	0.985816	0.952381	0.740741	0.975904	0.990654	0.876289	0.848214	0.9375	0.988372	0.977941	1	0.721311	1	0.964789	0.939974	0.934217
680	0.915663	0.985816	0.952381	0.703704	0.97992	0.981308	0.876289	0.857143	0.9375	0.988372	0.977941	1	0.737705	1	0.964789	0.941293	0.935646
690	0.915663	0.992908	0.952381	0.703704	0.975904	0.990654	0.876289	0.857143	0.9375	0.988372	0.977941	1	0.737705	1	0.964789	0.941953	0.936374
700	0.915663	0.992908	0.952381	0.740741	0.983936	0.990654	0.886598	0.848214	0.9375	0.988372	0.977941	1	0.737705	1	0.964789	0.943931	0.938572
710	0.915663	0.992908	0.952381	0.740741	0.97992	0.990654	0.886598	0.839286	0.9375	0.988372	0.970588	1	0.721311	1	0.964789	0.941293	0.935685
720	0.921687	0.992908	0.952381	0.740741	0.97992	0.981308	0.886598	0.857143	0.9375	0.988372	0.970588	1	0.754098	1	0.964789	0.943931	0.93855
730	0.921687	0.992908	0.952381	0.740741	0.97992	0.981308	0.886598	0.857143	0.9375	0.988372	0.970588	1	0.721311	1	0.964789	0.942612	0.937125
740	0.921687	0.992908	0.952381	0.740741	0.97992	0.981308	0.886598	0.857143	0.9375	0.988372	0.970588	1	0.721311	1	0.964789	0.942612	0.937124
750	0.921687	0.992908	0.952381	0.740741	0.97992	0.981308	0.886598	0.857143	0.9375	0.988372	0.970588	1	0.737705	1	0.964789	0.943272	0.937842
760	0.921687	0.992908	0.952381	0.740741	0.97992	0.981308	0.886598	0.857143	0.9375	0.988372	0.970588	1	0.754098	1	0.964789	0.943931	0.938559
770	0.927711	0.992908	0.952381	0.740741	0.97992	0.990654	0.886598	0.857143	0.9375	0.988372	0.970588	1	0.754098	1	0.964789	0.945251	0.940018
780	0.927711	0.992908	0.952381	0.740741	0.97992	0.981308	0.876289	0.848214	0.9375	0.988372	0.970588	1	0.754098	1	0.964789	0.943272	0.937853
790	0.927711	0.992908	0.952381	0.740741	0.97992	0.990654	0.876289	0.848214	0.9375	0.988372	0.970588	1	0.754098	1	0.964789	0.943931	0.93858
800	0.927711	0.992908	0.952381	0.740741	0.983936	0.981308	0.876289	0.839286	0.9375	0.988372	0.970588	1	0.770492	1	0.964789	0.943931	0.938571
810	0.927711	0.992908	0.952381	0.740741	0.983936	0.981308	0.886598	0.848214	0.9375	0.988372	0.970588	1	0.754098	1	0.964789	0.944591	0.939286
820	0.927711	0.992908	0.952381	0.740741	0.983936	0.981308	0.886598	0.848214	0.9375	0.988372	0.970588	1	0.786885	1	0.964789	0.94591	0.940723
830	0.927711	0.992908	0.952381	0.740741	0.983936	0.981308	0.886598	0.848214	0.9375	0.988372	0.970588	1	0.770492	1	0.964789	0.945251	0.940011
840	0.927711	0.992908	0.952381	0.740741	0.983936	0.981308	0.886598	0.857143	0.9375	0.988372	0.970588	1	0.770492	1	0.964789	0.94591	0.940722
850	0.927711	0.992908	0.952381	0.740741	0.983936	0.981308	0.886598	0.857143	0.9375	0.988372	0.970588	1	0.803279	1	0.964789	0.94723	0.942167
860	0.927711	0.992908	0.952381	0.740741	0.983936	0.981308	0.896907	0.866071	0.9375	0.988372	0.970588	1	0.754098	1	0.964789	0.94657	0.941446
870	0.927711	0.992908	0.952381	0.740741	0.983936	0.981308	0.886598	0.857143	0.9375	0.988372	0.970588	1	0.770492	1	0.964789	0.94591	0.940724
880	0.927711	0.992908	0.952381	0.740741	0.983936	0.981308	0.886598	0.857143	0.9375	0.988372	0.970588	1	0.803279	1	0.964789	0.94723	0.942157
890	0.927711	0.992908	0.952381	0.740741	0.983936	0.981308	0.886598	0.857143	0.9375	0.988372	0.970588	1	0.770492	1	0.964789	0.94591	0.940717
900	0.927711	0.992908	0.952381	0.740741	0.983936	0.981308	0.896907	0.857143	0.9375	0.988372	0.970588	1	0.770492	1	0.964789	0.94657	0.941448
910	0.927711	0.992908	0.952381	0.740741	0.983936	0.981308	0.886598	0.857143	0.9375	0.988372	0.970588	1	0.754098	1	0.964789	0.945251	0.939999
920	0.927711	0.992908	0.952381	0.740741	0.983936	0.981308	0.886598	0.857143	0.9375	0.988372	0.970588	1	0.754098	1	0.964789	0.945251	0.939999
930	0.927711	0.992908	0.952381	0.740741	0.983936	0.981308	0.886598	0.857143	0.9375	0.988372	0.970588	1	0.770492	1	0.964789	0.94591	0.940717
940	0.927711	0.992908	0.952381	0.740741	0.983936	0.981308	0.886598	0.848214	0.9375	0.988372	0.970588	1	0.770492	1	0.964789	0.945251	0.940002
950	0.927711	0.992908	0.952381	0.740741	0.97992	0.981308	0.886598	0.848214	0.9375	0.988372	0.970588	1	0.786885	1	0.964789	0.945251	0.939994
960	0.927711	0.992908	0.952381	0.740741	0.97992	0.981308	0.896907	0.848214	0.9375	0.988372	0.970588	1	0.786885	1	0.964789	0.94591	0.940719
970	0.927711	1	0.952381	0.740741	0.97992	0.981308	0.896907	0.848214	0.9375	0.988372	0.970588	1	0.803279	1	0.964789	0.94723	0.942171
980	0.927711	1	0.952381	0.740741	0.97992	0.981308	0.896907	0.866071	0.9375	0.988372	0.970588	1	0.803279	1	0.964789	0.948549	0.943607
990	0.927711	1	0.952381	0.740741	0.97992	0.981308	0.907216	0.866071	0.9375	0.988372	0.970588	1	0.803279	1	0.964789	0.949208	0.944325
1000	0.927711	1	0.952381	0.777778	0.97992	0.981308	0.907216	0.866071	0.9375	0.988372	0.970588	1	0.803279	1	0.964789	0.949868	0.945045
1010	0.927711	1	0.952381	0.777778	0.97992	0.981308	0.907216	0.866071	0.9375	0.988372	0.970588	1	0.803279	1	0.964789	0.949868	0.945048
1020	0.927711	1	0.952381	0.777778	0.97992	0.981308	0.896907	0.866071	0.9375	0.988372	0.970588	1	0.803279	1	0.964789	0.949208	0.944332
1030	0.927711	1	0.952381	0.777778	0.97992	0.981308	0.896907	0.866071	0.9375	0.988372	0.970588	1	0.803279	1	0.964789	0.949208	0.944333
1040	0.927711	1	0.952381	0.777778	0.97992	0.981308	0.896907	0.866071	0.9375	0.988372	0.970588	1	0.803279	1	0.964789	0.949208	0.944333
1050	0.927711	1	0.952381	0.777778	0.97992	0.981308	0.896907	0.866071	0.9375	0.988372	0.970588	1	0.803279	1	0.964789	0.949208	0.944333
1060	0.927711	1	0.952381	0.777778	0.97992	0.981308	0.886598	0.866071	0.9375	0.988372	0.970588	1	0.803279	1	0.964789	0.948549	0.943611
1070	0.927711	1	0.952381	0.777778	0.97992	0.981308	0.886598	0.866071	0.9375	0.988372	0.970588	1	0.803279	1	0.964789	0.948549	0.943611
1080	0.927711	1	0.952381	0.777778	0.97992	0.981308	0.886598	0.866071	0.9375	0.988372	0.970588	1	0.770492	1	0.964789	0.94723	0.942161
1090	0.927711	1	0.952381	0.777778	0.97992	0.981308	0.886598	0.866071	0.9375	0.988372	0.970588	1	0.786885	1	0.964789	0.947889	0.942886
1100	0.933735	1	0.952381	0.777778	0.97992	0.981308	0.907216	0.857143	0.9375	0.988372	0.970588	1	0.786885	1	0.964789	0.949208	0.944337
1110	0.927711	1	0.952381	0.777778	0.97992	0.981308	0.907216	0.857143	0.9375	0.988372	0.970588	1	0.786885	1	0.964789	0.948549	0.943616
1120	0.921687	1	0.952381	0.777778	0.97992	0.981308	0.907216	0.857143	0.9375	0.988372	0.970588	1	0.786885	1	0.964789	0.947889	0.942892
1130	0.921687	1	0.952381	0.777778	0.975904	0.981308	0.917526	0.866071	0.9375	0.988372	0.970588	1	0.786885	1	0.964789	0.948549	0.943599
1140	0.921687	1	0.952381	0.777778	0.971888	0.981308	0.917526	0.866071	0.9375	0.988372	0.970588	1	0.786885	1	0.964789	0.947889	0.94287
1150	0.921687	1	0.952381	0.777778	0.975904	0.981308	0.917526	0.866071	0.9375	0.988372	0.970588	1	0.770492	1	0.964789	0.947889	0.942878
1160	0.927711	1	0.952381	0.740741	0.975904	0.981308	0.917526	0.866071	0.9375	0.988372	0.970588	1	0.770492	1	0.964789	0.947889	0.94287
1170	0.927711	1	0.952381	0.740741	0.971888	0.981308	0.917526	0.866071	0.9375	0.988372	0.970588	1	0.754098	1	0.964789	0.94657	0.94142
1180	0.921687	1	0.952381	0.740741	0.971888	0.981308	0.917526	0.866071	0.9375	0.988372	0.970588	1	0.737705	1	0.964789	0.945251	0.939979
1190	0.921687	0.992908	0.952381	0.703704	0.971888	0.981308	0.917526	0.875	0.9375	0.988372	0.970588	1	0.754098	1	0.964789	0.945251	0.939963
1200	0.921687	0.992908	0.952381	0.703704	0.975904	0.981308	0.917526	0.875	0.9375	0.988372	0.970588	1	0.770492	1	0.964789	0.94657	0.941409
1210	0.921687	1	0.952381	0.740741	0.971888	0.981308	0.917526	0.875	0.9375	0.988372	0.970588	1	0.770492	1	0.964789	0.94723	0.942134
1220	0.921687	1	0.952381	0.740741	0.971888	0.981308	0.917526	0.866071	0.9375	0.988372	0.970588	1	0.770492	1	0.964789	0.94657	0.941422
1230	0.921687	1	0.952381	0.740741	0.971888	0.981308	0.917526	0.866071	0.9375	0.988372	0.970588	1	0.770492	1	0.964789	0.94657	0.941422
1240	0.921687	1	0.952381	0.740741	0.975904	0.981308	0.907216	0.866071	0.9375	0.988372	0.970588	1	0.803279	1	0.964789	0.947889	0.942871
1250	0.921687	1	0.952381	0.740741	0.975904	0.981308	0.907216	0.857143	0.9375	0.988372	0.970588	1	0.803279	1	0.964789	0.94723	0.942148
1260	0.921687	0.992908	0.952381	0.740741	0.97992	0.981308	0.907216	0.866071	0.9375	0.988372	0.970588	1	0.786885	1	0.964789	0.94723	0.942149
1270	0.915663	0.992908	0.952381	0.740741	0.97992	0.981308	0.907216	0.866071	0.9375	0.988372	0.970588	1	0.803279	1	0.964789	0.94723	0.942143
1280	0.921687	0.992908	0.952381	0.740741	0.97992	0.981308	0.907216	0.875	0.9375	0.988372	0.970588	1	0.803279	1	0.964789	0.948549	0.943591
1290	0.921687	0.992908	0.952381	0.740741	0.97992	0.981308	0.907216	0.875	0.9375	0.988372	0.970588	1	0.803279	1	0.964789	0.948549	0.943591
1300	0.915663	1	0.952381	0.740741	0.97992	0.981308	0.907216	0.875	0.9375	0.988372	0.970588	1	0.803279	1	0.964789	0.948549	0.943588
1310	0.921687	1	0.952381	0.740741	0.97992	0.981308	0.907216	0.875	0.9375	0.988372	0.970588	1	0.819672	1	0.964789	0.949868	0.945035
1320	0.921687	1	0.952381	0.740741	0.97992	0.981308	0.907216	0.875	0.9375	0.988372	0.970588	1	0.819672	1	0.964789	0.949868	0.945032
1330	0.915663	0.992908	0.952381	0.740741	0.975904	0.981308	0.907216	0.883929	0.9375	0.988372	0.970588	1	0.819672	1	0.964789	0.948549	0.943567
1340	0.915663	0.992908	0.952381	0.740741	0.975904	0.981308	0.896907	0.883929	0.9375	0.988372	0.970588	1	0.836066	1	0.964789	0.948549	0.943566
1350	0.915663	0.992908	0.952381	0.740741	0.975904	0.981308	0.896907	0.883929	0.9375	0.988372	0.970588	1	0.852459	1	0.964789	0.949208	0.944292
1360	0.915663	0.992908	0.952381	0.740741	0.975904	0.981308	0.896907	0.883929	0.9375	0.988372	0.970588	1	0.852459	1	0.964789	0.949208	0.944292
1370	0.909639	0.992908	0.952381	0.740741	0.975904	0.981308	0.896907	0.883929	0.9375	0.988372	0.970588	1	0.852459	1	0.964789	0.948549	0.943578
1380	0.909639	0.992908	0.952381	0.740741	0.975904	0.981308	0.896907	0.883929	0.9375	0.988372	0.970588	1	0.852459	1	0.964789	0.948549	0.943578
1390	0.909639	0.992908	0.952381	0.740741	0.97992	0.981308	0.896907	0.883929	0.9375	0.988372	0.970588	1	0.868852	1	0.964789	0.949868	0.945027
1400	0.909639	0.992908	0.952381	0.740741	0.975904	0.981308	0.896907	0.875	0.9375	0.988372	0.970588	1	0.868852	1	0.964789	0.948549	0.943588
1410	0.909639	0.992908	0.952381	0.740741	0.97992	0.981308	0.907216	0.875	0.9375	0.988372	0.970588	1	0.868852	1	0.964789	0.949868	0.94503
1420	0.909639	0.992908	0.952381	0.740741	0.97992	0.981308	0.907216	0.875	0.9375	0.988372	0.970588	1	0.852459	1	0.964789	0.949208	0.944304
1430	0.909639	0.992908	0.952381	0.740741	0.97992	0.981308	0.907216	0.875	0.9375	0.988372	0.970588	1	0.852459	1	0.964789	0.949208	0.944304
1440	0.909639	0.992908	0.952381	0.740741	0.97992	0.981308	0.907216	0.875	0.916667	0.988372	0.970588	1	0.852459	1	0.964789	0.948549	0.943577
1450	0.909639	0.992908	0.952381	0.740741	0.975904	0.981308	0.907216	0.875	0.916667	0.988372	0.970588	1	0.819672	1	0.964789	0.94657	0.941401
1460	0.909639	0.992908	0.952381	0.740741	0.975904	0.981308	0.896907	0.883929	0.916667	0.988372	0.970588	1	0.819672	1	0.964789	0.94657	0.941398
1470	0.909639	0.992908	0.952381	0.740741	0.975904	0.981308	0.896907	0.875	0.916667	0.988372	0.970588	1	0.819672	1	0.964789	0.94591	0.940682
1480	0.909639	0.992908	0.952381	0.740741	0.975904	0.981308	0.896907	0.875	0.916667	0.988372	0.970588	1	0.852459	1	0.964789	0.94723	0.942134
1490	0.909639	0.992908	0.952381	0.740741	0.975904	0.981308	0.896907	0.883929	0.916667	0.988372	0.970588	1	0.836066	1	0.964789	0.94723	0.942119
1500	0.909639	0.992908	0.952381	0.740741	0.975904	0.981308	0.896907	0.883929	0.916667	0.988372	0.970588	1	0.836066	1	0.964789	0.94723	0.942119
1510	0.909639	0.992908	0.952381	0.740741	0.975904	0.981308	0.896907	0.875	0.916667	0.988372	0.970588	1	0.852459	1	0.964789	0.94723	0.942134
1520	0.909639	0.992908	0.952381	0.740741	0.975904	0.981308	0.896907	0.875	0.916667	0.988372	0.970588	1	0.852459	1	0.964789	0.94723	0.942134
1530	0.909639	0.992908	0.952381	0.740741	0.975904	0.981308	0.896907	0.875	0.916667	0.988372	0.970588	1	0.852459	1	0.964789	0.94723	0.942139
1540	0.915663	0.992908	0.952381	0.777778	0.975904	0.981308	0.896907	0.883929	0.916667	0.988372	0.970588	1	0.868852	1	0.964789	0.949868	0.945039
1550	0.915663	0.992908	0.952381	0.777778	0.975904	0.981308	0.896907	0.883929	0.916667	0.988372	0.970588	1	0.868852	1	0.964789	0.949868	0.945039
1560	0.915663	0.992908	0.952381	0.814815	0.975904	0.981308	0.896907	0.883929	0.916667	0.988372	0.970588	1	0.868852	1	0.964789	0.950528	0.945771
1570	0.915663	0.992908	0.952381	0.814815	0.975904	0.981308	0.907216	0.883929	0.916667	0.988372	0.970588	1	0.868852	1	0.964789	0.951187	0.94649
1580	0.915663	0.992908	0.952381	0.777778	0.975904	0.981308	0.907216	0.883929	0.916667	0.988372	0.970588	1	0.868852	1	0.964789	0.950528	0.945762
1590	0.915663	0.992908	0.952381	0.777778	0.975904	0.981308	0.907216	0.883929	0.916667	0.988372	0.970588	1	0.868852	1	0.964789	0.950528	0.945762
1600	0.915663	0.992908	0.952381	0.777778	0.975904	0.981308	0.907216	0.875	0.916667	0.988372	0.970588	1	0.868852	1	0.964789	0.949868	0.945046
1610	0.921687	0.985816	0.952381	0.740741	0.975904	0.981308	0.907216	0.883929	0.916667	0.988372	0.970588	1	0.868852	1	0.964789	0.949868	0.945026
1620	0.921687	0.985816	0.952381	0.740741	0.975904	0.981308	0.896907	0.883929	0.916667	0.988372	0.970588	1	0.868852	1	0.964789	0.949208	0.944301
1630	0.921687	0.985816	0.952381	0.740741	0.975904	0.981308	0.907216	0.875	0.916667	0.988372	0.970588	1	0.868852	1	0.964789	0.949208	0.944308
1640	0.921687	0.985816	0.952381	0.740741	0.975904	0.981308	0.896907	0.875	0.9375	0.988372	0.970588	1	0.868852	1	0.964789	0.949208	0.944316
1650	0.921687	0.985816	0.952381	0.740741	0.975904	0.981308	0.896907	0.875	0.916667	0.988372	0.970588	1	0.868852	1	0.964789	0.948549	0.943586
1660	0.921687	0.985816	0.952381	0.777778	0.975904	0.981308	0.896907	0.875	0.916667	0.988372	0.970588	1	0.868852	1	0.964789	0.949208	0.944317
1670	0.921687	0.985816	0.952381	0.777778	0.97992	0.981308	0.896907	0.875	0.916667	0.988372	0.970588	1	0.868852	1	0.964789	0.949868	0.945047
1680	0.921687	0.985816	0.952381	0.777778	0.97992	0.981308	0.896907	0.875	0.916667	0.988372	0.970588	1	0.868852	1	0.964789	0.949868	0.945047
1690	0.915663	0.985816	0.952381	0.777778	0.97992	0.981308	0.896907	0.875	0.916667	0.988372	0.970588	1	0.868852	1	0.964789	0.949208	0.944331
1700	0.921687	0.985816	0.952381	0.777778	0.97992	0.981308	0.896907	0.875	0.916667	0.988372	0.970588	1	0.868852	1	0.964789	0.949868	0.945047
1710	0.921687	0.985816	0.952381	0.777778	0.97992	0.981308	0.896907	0.875	0.916667	0.988372	0.977941	1	0.868852	1	0.964789	0.950528	0.945761
1720	0.921687	0.985816	0.952381	0.777778	0.97992	0.981308	0.896907	0.875	0.916667	0.988372	0.970588	1	0.868852	1	0.964789	0.949868	0.945045
1730	0.915663	0.985816	0.952381	0.777778	0.97992	0.981308	0.896907	0.875	0.916667	0.988372	0.970588	1	0.868852	1	0.964789	0.949208	0.944329
1740	0.915663	0.985816	0.952381	0.777778	0.975904	0.981308	0.896907	0.875	0.916667	0.988372	0.970588	1	0.868852	1	0.964789	0.948549	0.943603
1750	0.915663	0.985816	0.952381	0.740741	0.975904	0.981308	0.896907	0.875	0.916667	0.988372	0.970588	1	0.868852	1	0.964789	0.947889	0.942872
1760	0.915663	0.985816	0.952381	0.777778	0.97992	0.981308	0.896907	0.875	0.916667	0.988372	0.977941	1	0.868852	1	0.964789	0.949868	0.945042
1770	0.915663	0.985816	0.952381	0.777778	0.97992	0.981308	0.896907	0.875	0.916667	0.988372	0.977941	1	0.852459	1	0.964789	0.949208	0.944308
1780	0.921687	0.985816	0.952381	0.740741	0.97992	0.981308	0.896907	0.875	0.916667	0.988372	0.977941	1	0.852459	1	0.964789	0.949208	0.944306
1790	0.921687	0.985816	0.952381	0.740741	0.97992	0.981308	0.896907	0.875	0.916667	0.988372	0.977941	1	0.852459	1	0.964789	0.949208	0.944306
1800	0.921687	0.985816	0.952381	0.740741	0.97992	0.981308	0.896907	0.866071	0.916667	0.988372	0.977941	1	0.852459	1	0.964789	0.948549	0.943587
1810	0.921687	0.985816	0.952381	0.740741	0.97992	0.981308	0.896907	0.866071	0.916667	0.988372	0.977941	1	0.852459	1	0.964789	0.948549	0.943587
1820	0.927711	0.985816	0.952381	0.740741	0.97992	0.981308	0.896907	0.866071	0.916667	0.988372	0.977941	1	0.852459	1	0.964789	0.949208	0.944309
1830	0.927711	0.985816	0.952381	0.740741	0.97992	0.981308	0.896907	0.866071	0.916667	0.988372	0.977941	1	0.836066	1	0.964789	0.948549	0.943584
1840	0.927711	0.985816	0.952381	0.740741	0.97992	0.981308	0.896907	0.875	0.916667	0.988372	0.977941	1	0.852459	1	0.964789	0.949868	0.945024
1850	0.927711	0.985816	0.952381	0.740741	0.97992	0.981308	0.896907	0.866071	0.916667	0.988372	0.977941	1	0.868852	1	0.964789	0.949868	0.945036
1860	0.921687	0.985816	0.952381	0.740741	0.97992	0.981308	0.896907	0.875	0.916667	0.988372	0.977941	1	0.852459	1	0.964789	0.949208	0.944304
1870	0.921687	0.985816	0.952381	0.740741	0.97992	0.981308	0.896907	0.875	0.916667	0.988372	0.977941	1	0.868852	1	0.964789	0.949868	0.945035
1880	0.927711	0.985816	0.952381	0.740741	0.97992	0.981308	0.896907	0.875	0.916667	0.988372	0.977941	1	0.868852	1	0.964789	0.950528	0.945757
1890	0.927711	0.985816	0.952381	0.740741	0.97992	0.981308	0.896907	0.875	0.916667	0.988372	0.977941	1	0.868852	1	0.964789	0.950528	0.945757
1900	0.927711	0.985816	0.952381	0.740741	0.975904	0.990654	0.896907	0.875	0.916667	0.988372	0.977941	1	0.868852	1	0.964789	0.950528	0.945763
1910	0.927711	0.985816	0.952381	0.740741	0.97992	0.990654	0.896907	0.875	0.916667	0.988372	0.977941	1	0.868852	1	0.964789	0.951187	0.946491
1920	0.927711	0.985816	0.952381	0.703704	0.97992	0.981308	0.896907	0.875	0.916667	0.988372	0.977941	1	0.868852	1	0.964789	0.949868	0.945028
1930	0.927711	0.985816	0.952381	0.703704	0.975904	0.990654	0.896907	0.875	0.916667	0.988372	0.977941	1	0.868852	1	0.964789	0.949868	0.945031
1940	0.927711	0.985816	0.952381	0.703704	0.975904	0.990654	0.896907	0.875	0.916667	0.988372	0.970588	1	0.868852	1	0.964789	0.949208	0.944308
1950	0.927711	0.985816	0.952381	0.703704	0.975904	0.990654	0.896907	0.875	0.916667	0.988372	0.970588	1	0.852459	1	0.964789	0.948549	0.943578
1960	0.927711	0.985816	0.952381	0.703704	0.975904	0.990654	0.896907	0.875	0.916667	0.988372	0.970588	1	0.852459	1	0.964789	0.948549	0.943578
1970	0.927711	0.985816	0.952381	0.703704	0.975904	0.990654	0.896907	0.875	0.916667	0.988372	0.970588	1	0.836066	1	0.964789	0.947889	0.942852
1980	0.927711	0.985816	0.952381	0.703704	0.97992	0.990654	0.896907	0.875	0.916667	0.988372	0.970588	1	0.836066	1	0.964789	0.948549	0.943575
1990	0.927711	0.985816	0.952381	0.703704	0.97992	0.990654	0.896907	0.875	0.916667	0.988372	0.970588	1	0.836066	1	0.964789	0.948549	0.943575
2000	0.927711	0.985816	0.952381	0.703704	0.97992	0.990654	0.896907	0.875	0.916667	0.988372	0.970588	1	0.836066	1	0.964789	0.948549	0.943575
2010	0.927711	0.985816	0.952381	0.703704	0.97992	0.990654	0.896907	0.875	0.916667	0.988372	0.970588	1	0.836066	1	0.964789	0.948549	0.943575
2020	0.927711	0.985816	0.952381	0.703704	0.97992	0.990654	0.896907	0.875	0.916667	0.988372	0.977941	1	0.836066	1	0.964789	0.949208	0.944297
2030	0.927711	0.985816	0.952381	0.703704	0.97992	0.990654	0.896907	0.875	0.916667	0.988372	0.977941	1	0.852459	1	0.964789	0.949868	0.945023
2040	0.927711	0.985816	0.952381	0.703704	0.975904	0.990654	0.907216	0.875	0.916667	0.988372	0.977941	1	0.852459	1	0.964789	0.949868	0.945021
2050	0.927711	0.985816	0.952381	0.703704	0.975904	0.990654	0.907216	0.875	0.916667	0.988372	0.977941	1	0.852459	1	0.964789	0.949868	0.945021
2060	0.927711	0.985816	0.952381	0.703704	0.975904	0.990654	0.907216	0.875	0.916667	0.988372	0.977941	1	0.852459	1	0.964789	0.949868	0.945021
2070	0.927711	0.985816	0.952381	0.666667	0.975904	0.990654	0.907216	0.875	0.916667	0.988372	0.977941	1	0.852459	1	0.964789	0.949208	0.944294
2080	0.927711	0.985816	0.952381	0.666667	0.97992	0.981308	0.907216	0.875	0.916667	0.988372	0.977941	1	0.868852	1	0.964789	0.949868	0.945017
2090	0.927711	0.985816	0.952381	0.703704	0.97992	0.981308	0.917526	0.875	0.916667	0.988372	0.977941	1	0.852459	1	0.964789	0.950528	0.945741
2100	0.927711	0.985816	0.952381	0.703704	0.97992	0.981308	0.917526	0.875	0.916667	0.988372	0.977941	1	0.852459	1	0.964789	0.950528	0.945741
2110	0.927711	0.985816	0.952381	0.703704	0.97992	0.981308	0.917526	0.875	0.916667	0.988372	0.977941	1	0.852459	1	0.964789	0.950528	0.945741
2120	0.933735	0.985816	0.952381	0.703704	0.97992	0.981308	0.917526	0.875	0.916667	0.988372	0.977941	1	0.852459	1	0.964789	0.951187	0.946462
2130	0.933735	0.985816	0.952381	0.703704	0.97992	0.981308	0.917526	0.875	0.916667	0.988372	0.977941	1	0.852459	1	0.964789	0.951187	0.946462
2140	0.933735	0.978723	0.952381	0.703704	0.97992	0.981308	0.917526	0.875	0.916667	0.988372	0.977941	1	0.852459	1	0.964789	0.950528	0.945738
2150	0.933735	0.978723	0.952381	0.703704	0.97992	0.981308	0.917526	0.875	0.916667	0.988372	0.977941	1	0.852459	1	0.964789	0.950528	0.945738
2160	0.933735	0.978723	0.952381	0.703704	0.97992	0.981308	0.917526	0.875	0.916667	0.988372	0.977941	1	0.852459	1	0.964789	0.950528	0.945738
2170	0.933735	0.978723	0.952381	0.703704	0.97992	0.981308	0.917526	0.875	0.916667	0.988372	0.977941	1	0.852459	1	0.964789	0.950528	0.945738
2180	0.933735	0.978723	0.952381	0.703704	0.97992	0.981308	0.917526	0.875	0.916667	0.988372	0.977941	1	0.852459	1	0.964789	0.950528	0.945738
2190	0.933735	0.978723	0.952381	0.703704	0.97992	0.981308	0.917526	0.875	0.916667	0.988372	0.977941	1	0.852459	1	0.964789	0.950528	0.945738
2200	0.933735	0.978723	0.952381	0.703704	0.97992	0.981308	0.917526	0.875	0.916667	0.988372	0.970588	1	0.852459	1	0.964789	0.949868	0.945016
2210	0.933735	0.978723	0.952381	0.703704	0.97992	0.981308	0.917526	0.875	0.916667	0.988372	0.970588	1	0.852459	1	0.964789	0.949868	0.945016
2220	0.933735	0.978723	0.952381	0.703704	0.97992	0.981308	0.917526	0.875	0.916667	0.988372	0.970588	1	0.852459	1	0.964789	0.949868	0.945016
2230	0.933735	0.978723	0.952381	0.740741	0.97992	0.981308	0.917526	0.875	0.916667	0.988372	0.970588	1	0.852459	1	0.964789	0.950528	0.945745
2240	0.933735	0.978723	0.952381	0.740741	0.97992	0.981308	0.917526	0.875	0.916667	0.988372	0.970588	1	0.852459	1	0.964789	0.950528	0.945745
2250	0.933735	0.978723	0.952381	0.740741	0.97992	0.981308	0.917526	0.875	0.916667	0.988372	0.970588	1	0.852459	1	0.964789	0.950528	0.945745
2260	0.933735	0.978723	0.952381	0.740741	0.97992	0.981308	0.917526	0.875	0.916667	0.988372	0.970588	1	0.852459	1	0.964789	0.950528	0.945745
2270	0.933735	0.978723	0.952381	0.740741	0.97992	0.981308	0.917526	0.875	0.916667	0.988372	0.970588	1	0.852459	1	0.964789	0.950528	0.945745
2280	0.933735	0.978723	0.952381	0.740741	0.97992	0.981308	0.917526	0.875	0.916667	0.988372	0.970588	1	0.852459	1	0.964789	0.950528	0.945745
2290	0.933735	0.978723	0.952381	0.740741	0.975904	0.981308	0.917526	0.875	0.9375	0.988372	0.970588	1	0.852459	1	0.964789	0.950528	0.945744
2300	0.933735	0.978723	0.952381	0.740741	0.975904	0.981308	0.917526	0.875	0.9375	0.988372	0.970588	1	0.852459	1	0.964789	0.950528	0.945744
2310	0.933735	0.978723	0.952381	0.740741	0.975904	0.981308	0.917526	0.875	0.9375	0.988372	0.970588	1	0.852459	1	0.964789	0.950528	0.945744
2320	0.933735	0.978723	0.952381	0.740741	0.975904	0.981308	0.917526	0.875	0.9375	0.988372	0.970588	1	0.852459	1	0.964789	0.950528	0.945744
2330	0.933735	0.978723	0.952381	0.740741	0.975904	0.981308	0.917526	0.875	0.9375	0.988372	0.977941	1	0.852459	1	0.964789	0.951187	0.946465
2340	0.933735	0.978723	0.952381	0.740741	0.97992	0.981308	0.917526	0.875	0.916667	0.988372	0.977941	1	0.852459	1	0.964789	0.951187	0.946463
2350	0.933735	0.978723	0.952381	0.740741	0.97992	0.981308	0.917526	0.875	0.916667	0.988372	0.977941	1	0.852459	1	0.964789	0.951187	0.946466
2360	0.933735	0.978723	0.952381	0.740741	0.97992	0.981308	0.907216	0.875	0.916667	0.988372	0.977941	1	0.852459	1	0.964789	0.950528	0.945741
2370	0.933735	0.978723	0.952381	0.740741	0.983936	0.981308	0.907216	0.875	0.916667	0.988372	0.977941	1	0.852459	1	0.964789	0.951187	0.946467
2380	0.933735	0.978723	0.952381	0.740741	0.983936	0.981308	0.907216	0.875	0.916667	0.988372	0.977941	1	0.852459	1	0.964789	0.951187	0.946469
2390	0.933735	0.978723	0.952381	0.740741	0.983936	0.981308	0.907216	0.875	0.916667	0.988372	0.977941	1	0.852459	1	0.964789	0.951187	0.946469
2400	0.933735	0.978723	0.952381	0.740741	0.983936	0.981308	0.907216	0.875	0.916667	0.988372	0.977941	1	0.852459	1	0.964789	0.951187	0.946467
2410	0.933735	0.978723	0.952381	0.740741	0.975904	0.981308	0.907216	0.875	0.9375	0.988372	0.977941	1	0.852459	1	0.964789	0.950528	0.945747
2420	0.933735	0.978723	0.952381	0.740741	0.975904	0.981308	0.907216	0.875	0.9375	0.988372	0.977941	1	0.852459	1	0.964789	0.950528	0.945747
2430	0.933735	0.978723	0.952381	0.740741	0.97992	0.981308	0.907216	0.875	0.9375	0.988372	0.977941	1	0.852459	1	0.964789	0.951187	0.946474
2440	0.933735	0.978723	0.952381	0.740741	0.983936	0.981308	0.907216	0.875	0.9375	0.988372	0.977941	1	0.852459	1	0.964789	0.951847	0.947201
2450	0.933735	0.978723	0.952381	0.740741	0.983936	0.981308	0.907216	0.875	0.9375	0.988372	0.970588	1	0.852459	1	0.964789	0.951187	0.94648
2460	0.933735	0.978723	0.952381	0.740741	0.983936	0.981308	0.907216	0.875	0.9375	0.988372	0.970588	1	0.852459	1	0.964789	0.951187	0.946476
2470	0.933735	0.985816	0.952381	0.740741	0.983936	0.981308	0.907216	0.875	0.9375	0.988372	0.977941	1	0.852459	1	0.964789	0.952507	0.947923
2480	0.933735	0.985816	0.952381	0.740741	0.983936	0.981308	0.907216	0.875	0.9375	0.988372	0.977941	1	0.852459	1	0.964789	0.952507	0.947923
2490	0.927711	0.985816	0.952381	0.740741	0.983936	0.981308	0.907216	0.875	0.9375	0.988372	0.970588	1	0.852459	1	0.964789	0.951187	0.946483
2500	0.927711	0.985816	0.952381	0.740741	0.983936	0.981308	0.917526	0.875	0.9375	0.988372	0.963235	1	0.852459	1	0.964789	0.951187	0.946484
2510	0.927711	0.985816	0.952381	0.740741	0.983936	0.990654	0.917526	0.875	0.9375	0.988372	0.970588	1	0.852459	1	0.964789	0.952507	0.947928
2520	0.927711	0.985816	0.952381	0.740741	0.983936	0.990654	0.917526	0.875	0.9375	0.988372	0.970588	1	0.852459	1	0.964789	0.952507	0.947928
2530	0.927711	0.985816	0.952381	0.740741	0.97992	0.990654	0.917526	0.875	0.9375	0.988372	0.970588	1	0.852459	1	0.964789	0.951847	0.947202
2540	0.927711	0.985816	0.952381	0.740741	0.975904	0.990654	0.917526	0.875	0.9375	0.988372	0.963235	1	0.852459	1	0.964789	0.950528	0.945754
2550	0.927711	0.985816	0.952381	0.740741	0.975904	0.990654	0.917526	0.875	0.9375	0.988372	0.963235	1	0.852459	1	0.964789	0.950528	0.945754
2560	0.927711	0.985816	0.952381	0.740741	0.975904	0.990654	0.917526	0.875	0.9375	0.988372	0.970588	1	0.852459	1	0.964789	0.951187	0.94648
2570	0.927711	0.985816	0.952381	0.740741	0.975904	0.990654	0.917526	0.875	0.9375	0.988372	0.977941	1	0.852459	1	0.964789	0.951847	0.9472
2580	0.927711	0.985816	0.952381	0.740741	0.975904	0.990654	0.917526	0.875	0.9375	0.988372	0.970588	1	0.852459	1	0.964789	0.951187	0.94648
2590	0.927711	0.985816	0.952381	0.740741	0.975904	0.990654	0.917526	0.875	0.9375	0.988372	0.963235	1	0.852459	1	0.964789	0.950528	0.94576
2600	0.927711	0.985816	0.952381	0.740741	0.975904	0.990654	0.917526	0.875	0.9375	0.988372	0.970588	1	0.852459	1	0.964789	0.951187	0.946479
2610	0.927711	0.985816	0.952381	0.703704	0.975904	0.990654	0.917526	0.875	0.9375	0.988372	0.970588	1	0.852459	1	0.964789	0.950528	0.945751
2620	0.927711	0.985816	0.952381	0.703704	0.975904	0.990654	0.917526	0.875	0.9375	0.988372	0.970588	1	0.852459	1	0.964789	0.950528	0.945756
2630	0.927711	0.985816	0.952381	0.703704	0.975904	0.990654	0.917526	0.875	0.9375	0.988372	0.970588	1	0.852459	1	0.964789	0.950528	0.945756
2640	0.927711	0.985816	0.952381	0.703704	0.97992	0.990654	0.917526	0.875	0.9375	0.988372	0.970588	1	0.852459	1	0.964789	0.951187	0.946487
2650	0.927711	0.985816	0.952381	0.703704	0.97992	0.990654	0.917526	0.875	0.9375	0.988372	0.970588	1	0.852459	1	0.964789	0.951187	0.946487
2660	0.927711	0.985816	0.952381	0.740741	0.97992	0.990654	0.917526	0.875	0.9375	0.988372	0.970588	1	0.852459	1	0.964789	0.951847	0.947216
2670	0.927711	0.985816	0.952381	0.740741	0.975904	0.990654	0.917526	0.875	0.9375	0.988372	0.970588	1	0.852459	1	0.964789	0.951187	0.946485
2680	0.927711	0.985816	0.952381	0.740741	0.97992	0.990654	0.917526	0.875	0.9375	0.988372	0.977941	1	0.852459	1	0.964789	0.952507	0.947936
2690	0.927711	0.985816	0.952381	0.740741	0.97992	0.990654	0.917526	0.875	0.9375	0.988372	0.977941	1	0.852459	1	0.964789	0.952507	0.947936
2700	0.927711	0.985816	0.952381	0.703704	0.975904	0.990654	0.917526	0.875	0.9375	0.988372	0.970588	1	0.852459	1	0.964789	0.950528	0.945756
2710	0.927711	0.985816	0.952381	0.703704	0.97992	0.990654	0.917526	0.875	0.9375	0.988372	0.977941	1	0.852459	1	0.964789	0.951847	0.947207
2720	0.927711	0.985816	0.952381	0.703704	0.97992	0.990654	0.917526	0.883929	0.9375	0.988372	0.977941	1	0.852459	1	0.964789	0.952507	0.947926
2730	0.927711	0.985816	0.952381	0.703704	0.97992	0.990654	0.917526	0.883929	0.9375	0.988372	0.977941	1	0.852459	1	0.964789	0.952507	0.947926
2740	0.927711	0.985816	0.952381	0.740741	0.97992	0.990654	0.907216	0.883929	0.9375	0.988372	0.977941	1	0.852459	1	0.964789	0.952507	0.947935
2750	0.927711	0.985816	0.952381	0.740741	0.97992	0.990654	0.907216	0.883929	0.9375	0.988372	0.977941	1	0.852459	1	0.964789	0.952507	0.947935
2760	0.933735	0.978723	0.952381	0.740741	0.97992	0.990654	0.917526	0.883929	0.9375	0.988372	0.970588	1	0.852459	1	0.964789	0.952507	0.947934
2770	0.927711	0.978723	0.952381	0.703704	0.97992	0.990654	0.917526	0.883929	0.9375	0.988372	0.970588	1	0.852459	1	0.964789	0.951187	0.946484
2780	0.933735	0.978723	0.952381	0.703704	0.97992	0.990654	0.917526	0.883929	0.9375	0.988372	0.970588	1	0.852459	1	0.964789	0.951847	0.947205
2790	0.933735	0.978723	0.952381	0.703704	0.975904	0.990654	0.917526	0.883929	0.9375	0.988372	0.970588	1	0.868852	1	0.964789	0.951847	0.947198
2800	0.933735	0.978723	0.952381	0.703704	0.975904	0.990654	0.917526	0.883929	0.9375	0.988372	0.970588	1	0.868852	1	0.964789	0.951847	0.947198
2801	0.933735	0.978723	0.952381	0.703704	0.975904	0.990654	0.917526	0.883929	0.9375	0.988372	0.970588	1	0.868852	1	0.964789	0.951847	0.947198
2802	0.933735	0.978723	0.952381	0.703704	0.975904	0.990654	0.917526	0.875	0.9375	0.988372	0.970588	1	0.868852	1	0.964789	0.951187	0.946483
2803	0.933735	0.978723	0.952381	0.703704	0.975904	0.990654	0.917526	0.875	0.9375	0.988372	0.970588	1	0.868852	1	0.964789	0.951187	0.946483
2804	0.933735	0.978723	0.952381	0.703704	0.975904	0.990654	0.917526	0.875	0.9375	0.988372	0.970588	1	0.868852	1	0.964789	0.951187	0.946483
2805	0.933735	0.978723	0.952381	0.703704	0.975904	0.990654	0.917526	0.875	0.9375	0.988372	0.970588	1	0.868852	1	0.964789	0.951187	0.946483
2806	0.933735	0.978723	0.952381	0.703704	0.975904	0.990654	0.917526	0.883929	0.9375	0.988372	0.970588	1	0.868852	1	0.964789	0.951847	0.947198
2807	0.933735	0.978723	0.952381	0.703704	0.975904	0.990654	0.917526	0.875	0.9375	0.988372	0.970588	1	0.868852	1	0.964789	0.951187	0.946483
2808	0.933735	0.978723	0.952381	0.703704	0.975904	0.990654	0.917526	0.883929	0.9375	0.988372	0.970588	1	0.868852	1	0.964789	0.951847	0.947198
2809	0.933735	0.978723	0.952381	0.703704	0.975904	0.990654	0.917526	0.883929	0.9375	0.988372	0.970588	1	0.868852	1	0.964789	0.951847	0.947198
2810	0.933735	0.978723	0.952381	0.703704	0.975904	0.990654	0.917526	0.883929	0.958333	0.988372	0.970588	1	0.868852	1	0.964789	0.952507	0.947927
2811	0.933735	0.985816	0.952381	0.703704	0.975904	0.990654	0.917526	0.883929	0.958333	0.988372	0.970588	1	0.868852	1	0.964789	0.953166	0.94865
2812	0.933735	0.978723	0.952381	0.703704	0.975904	0.990654	0.917526	0.875	0.958333	0.988372	0.970588	1	0.868852	1	0.964789	0.951847	0.947212
2813	0.933735	0.978723	0.952381	0.703704	0.975904	0.990654	0.917526	0.875	0.958333	0.988372	0.970588	1	0.868852	1	0.964789	0.951847	0.947212
2814	0.933735	0.978723	0.952381	0.703704	0.975904	0.990654	0.917526	0.875	0.958333	0.988372	0.970588	1	0.868852	1	0.964789	0.951847	0.947212
2815	0.933735	0.978723	0.952381	0.703704	0.975904	0.990654	0.917526	0.875	0.958333	0.988372	0.970588	1	0.868852	1	0.964789	0.951847	0.947212
2816	0.933735	0.978723	0.952381	0.703704	0.971888	0.990654	0.917526	0.875	0.958333	0.988372	0.970588	1	0.868852	1	0.964789	0.951187	0.946483
2817	0.933735	0.978723	0.952381	0.703704	0.971888	0.990654	0.917526	0.875	0.958333	0.988372	0.977941	1	0.868852	1	0.964789	0.951847	0.947206
2818	0.933735	0.978723	0.952381	0.703704	0.971888	0.990654	0.917526	0.875	0.958333	0.988372	0.977941	1	0.868852	1	0.964789	0.951847	0.947206
2819	0.933735	0.978723	0.952381	0.703704	0.971888	0.990654	0.917526	0.875	0.958333	0.988372	0.977941	1	0.868852	1	0.964789	0.951847	0.947206
2820	0.933735	0.978723	0.952381	0.703704	0.971888	0.990654	0.917526	0.883929	0.958333	0.988372	0.977941	1	0.868852	1	0.964789	0.952507	0.947921
2821	0.933735	0.978723	0.952381	0.703704	0.971888	0.990654	0.917526	0.883929	0.958333	0.988372	0.977941	1	0.868852	1	0.964789	0.952507	0.947921
2822	0.933735	0.978723	0.952381	0.703704	0.975904	0.990654	0.917526	0.883929	0.958333	0.988372	0.977941	1	0.868852	1	0.964789	0.953166	0.94865
2823	0.933735	0.978723	0.952381	0.703704	0.975904	0.990654	0.917526	0.883929	0.958333	0.988372	0.977941	1	0.868852	1	0.964789	0.953166	0.94865
2824	0.933735	0.978723	0.952381	0.703704	0.975904	0.990654	0.917526	0.883929	0.958333	0.988372	0.977941	1	0.868852	1	0.964789	0.953166	0.94865
2825	0.933735	0.978723	0.952381	0.703704	0.97992	0.990654	0.917526	0.875	0.958333	0.988372	0.985294	1	0.868852	1	0.964789	0.953826	0.949383
2826	0.933735	0.978723	0.952381	0.703704	0.97992	0.990654	0.917526	0.875	0.958333	0.988372	0.985294	1	0.868852	1	0.964789	0.953826	0.949383
2827	0.933735	0.978723	0.952381	0.703704	0.97992	0.990654	0.917526	0.883929	0.958333	0.988372	0.985294	1	0.868852	1	0.964789	0.954485	0.950098
2828	0.933735	0.978723	0.952381	0.703704	0.97992	0.990654	0.917526	0.883929	0.958333	0.988372	0.985294	1	0.868852	1	0.964789	0.954485	0.950098
2829	0.933735	0.978723	0.952381	0.703704	0.97992	0.990654	0.917526	0.883929	0.958333	0.988372	0.985294	1	0.868852	1	0.964789	0.954485	0.950098
2830	0.933735	0.978723	0.952381	0.703704	0.983936	0.990654	0.917526	0.883929	0.958333	0.988372	0.985294	1	0.868852	1	0.964789	0.955145	0.950826
2831	0.933735	0.978723	0.952381	0.703704	0.983936	0.990654	0.917526	0.883929	0.958333	0.988372	0.977941	1	0.868852	1	0.964789	0.954485	0.950105
2832	0.933735	0.978723	0.952381	0.703704	0.983936	0.990654	0.917526	0.883929	0.958333	0.988372	0.977941	1	0.868852	1	0.964789	0.954485	0.950105
2833	0.933735	0.978723	0.952381	0.703704	0.983936	0.990654	0.917526	0.883929	0.958333	0.988372	0.977941	1	0.868852	1	0.964789	0.954485	0.950105
2834	0.933735	0.985816	0.952381	0.703704	0.97992	0.990654	0.917526	0.883929	0.958333	0.988372	0.977941	1	0.868852	1	0.964789	0.954485	0.950096
2835	0.933735	0.978723	0.952381	0.703704	0.97992	0.990654	0.917526	0.883929	0.958333	0.988372	0.977941	1	0.868852	1	0.964789	0.953826	0.949375
2836	0.933735	0.978723	0.952381	0.703704	0.97992	0.990654	0.917526	0.883929	0.958333	0.988372	0.977941	1	0.868852	1	0.964789	0.953826	0.949375
2837	0.933735	0.978723	0.952381	0.703704	0.97992	0.990654	0.917526	0.883929	0.958333	0.988372	0.977941	1	0.868852	1	0.964789	0.953826	0.949375
2838	0.933735	0.978723	0.952381	0.703704	0.97992	0.990654	0.917526	0.883929	0.958333	0.988372	0.977941	1	0.868852	1	0.964789	0.953826	0.949375
2839	0.933735	0.978723	0.952381	0.703704	0.97992	0.990654	0.917526	0.883929	0.958333	0.988372	0.977941	1	0.868852	1	0.964789	0.953826	0.949375
2840	0.933735	0.978723	0.952381	0.703704	0.97992	0.990654	0.917526	0.883929	0.958333	0.988372	0.977941	1	0.868852	1	0.964789	0.953826	0.949375
2841	0.933735	0.978723	0.952381	0.703704	0.97992	0.990654	0.917526	0.883929	0.958333	0.988372	0.977941	1	0.868852	1	0.964789	0.953826	0.949375
2842	0.933735	0.978723	0.952381	0.703704	0.97992	0.990654	0.917526	0.883929	0.958333	0.988372	0.977941	1	0.868852	1	0.964789	0.953826	0.949375
2843	0.933735	0.978723	0.952381	0.703704	0.97992	0.990654	0.917526	0.883929	0.958333	0.988372	0.977941	1	0.868852	1	0.964789	0.953826	0.949375
2844	0.933735	0.985816	0.952381	0.703704	0.97992	0.990654	0.917526	0.883929	0.958333	0.988372	0.977941	1	0.868852	1	0.964789	0.954485	0.950096
2845	0.933735	0.985816	0.952381	0.703704	0.97992	0.990654	0.917526	0.883929	0.958333	0.988372	0.977941	1	0.868852	1	0.964789	0.954485	0.950096
2846	0.933735	0.985816	0.952381	0.703704	0.987952	0.990654	0.917526	0.883929	0.958333	0.988372	0.977941	1	0.868852	1	0.964789	0.955805	0.951557
2847	0.933735	0.985816	0.952381	0.703704	0.987952	0.990654	0.917526	0.883929	0.958333	0.988372	0.977941	1	0.868852	1	0.964789	0.955805	0.951557
2848	0.933735	0.978723	0.952381	0.703704	0.987952	0.990654	0.917526	0.883929	0.9375	0.988372	0.977941	1	0.868852	1	0.964789	0.954485	0.950107
2849	0.933735	0.978723	0.952381	0.703704	0.987952	0.990654	0.917526	0.883929	0.9375	0.988372	0.977941	1	0.868852	1	0.964789	0.954485	0.950107
2850	0.933735	0.978723	0.952381	0.703704	0.987952	0.990654	0.917526	0.883929	0.9375	0.988372	0.977941	1	0.868852	1	0.964789	0.954485	0.950107
2851	0.933735	0.985816	0.952381	0.703704	0.987952	0.990654	0.917526	0.883929	0.9375	0.988372	0.977941	1	0.868852	1	0.964789	0.955145	0.950827
2852	0.933735	0.985816	0.952381	0.703704	0.987952	0.990654	0.917526	0.883929	0.9375	0.988372	0.977941	1	0.868852	1	0.964789	0.955145	0.950827
2853	0.933735	0.985816	0.952381	0.703704	0.987952	0.990654	0.917526	0.883929	0.9375	0.988372	0.977941	1	0.868852	1	0.964789	0.955145	0.950827
2854	0.933735	0.985816	0.952381	0.703704	0.987952	0.990654	0.917526	0.883929	0.9375	0.988372	0.977941	1	0.868852	1	0.964789	0.955145	0.950827
2855	0.933735	0.985816	0.952381	0.703704	0.987952	0.990654	0.917526	0.883929	0.9375	0.988372	0.977941	1	0.868852	1	0.964789	0.955145	0.950827
2856	0.933735	0.985816	0.952381	0.703704	0.987952	0.990654	0.917526	0.883929	0.9375	0.988372	0.977941	1	0.868852	1	0.964789	0.955145	0.950827
2857	0.933735	0.985816	0.952381	0.703704	0.987952	0.990654	0.917526	0.883929	0.9375	0.988372	0.977941	1	0.868852	1	0.964789	0.955145	0.950827
2858	0.933735	0.985816	0.952381	0.703704	0.987952	0.990654	0.917526	0.883929	0.9375	0.988372	0.977941	1	0.868852	1	0.964789	0.955145	0.950827
2859	0.933735	0.985816	0.952381	0.703704	0.987952	0.990654	0.917526	0.883929	0.9375	0.988372	0.977941	1	0.868852	1	0.964789	0.955145	0.950827
2860	0.933735	0.985816	0.952381	0.703704	0.987952	0.990654	0.917526	0.883929	0.9375	0.988372	0.977941	1	0.868852	1	0.964789	0.955145	0.950827
2861	0.933735	0.985816	0.952381	0.703704	0.987952	0.990654	0.917526	0.883929	0.9375	0.988372	0.977941	1	0.868852	1	0.964789	0.955145	0.950827
2862	0.933735	0.985816	0.952381	0.703704	0.987952	0.990654	0.917526	0.883929	0.9375	0.988372	0.977941	1	0.868852	1	0.964789	0.955145	0.950827
2863	0.933735	0.985816	0.952381	0.703704	0.987952	0.990654	0.917526	0.883929	0.9375	0.988372	0.977941	1	0.868852	1	0.964789	0.955145	0.950827
2864	0.933735	0.985816	0.952381	0.703704	0.987952	0.990654	0.917526	0.883929	0.9375	0.988372	0.977941	1	0.868852	1	0.964789	0.955145	0.950827
2865	0.933735	0.985816	0.952381	0.703704	0.987952	0.990654	0.917526	0.883929	0.9375	0.988372	0.977941	1	0.868852	1	0.964789	0.955145	0.950827
2866	0.933735	0.985816	0.952381	0.703704	0.987952	0.990654	0.917526	0.883929	0.9375	0.988372	0.977941	1	0.868852	1	0.964789	0.955145	0.950827
2867	0.933735	0.978723	0.952381	0.703704	0.987952	0.990654	0.917526	0.883929	0.9375	0.988372	0.977941	1	0.868852	1	0.964789	0.954485	0.950107
2868	0.933735	0.978723	0.952381	0.703704	0.987952	0.990654	0.917526	0.883929	0.9375	0.988372	0.977941	1	0.868852	1	0.964789	0.954485	0.950107
2869	0.933735	0.978723	0.952381	0.703704	0.987952	0.990654	0.917526	0.883929	0.9375	0.988372	0.977941	1	0.868852	1	0.964789	0.954485	0.950107
2870	0.933735	0.978723	0.952381	0.703704	0.987952	0.990654	0.917526	0.883929	0.9375	0.988372	0.977941	1	0.868852	1	0.964789	0.954485	0.950107
2871	0.933735	0.978723	0.952381	0.703704	0.987952	0.990654	0.917526	0.883929	0.9375	0.988372	0.977941	1	0.868852	1	0.964789	0.954485	0.950107
2872	0.933735	0.978723	0.952381	0.703704	0.987952	0.990654	0.917526	0.883929	0.9375	0.988372	0.977941	1	0.868852	1	0.964789	0.954485	0.950107
2873	0.933735	0.978723	0.952381	0.703704	0.987952	0.990654	0.917526	0.883929	0.9375	0.988372	0.977941	1	0.868852	1	0.964789	0.954485	0.950107
2874	0.933735	0.978723	0.952381	0.703704	0.987952	0.990654	0.917526	0.883929	0.9375	0.988372	0.977941	1	0.868852	1	0.964789	0.954485	0.950107
2875	0.933735	0.978723	0.952381	0.703704	0.987952	0.990654	0.917526	0.883929	0.9375	0.988372	0.977941	1	0.868852	1	0.964789	0.954485	0.950107
2876	0.933735	0.978723	0.952381	0.703704	0.987952	0.990654	0.917526	0.883929	0.9375	0.988372	0.977941	1	0.868852	1	0.964789	0.954485	0.950107
2877	0.933735	0.978723	0.952381	0.703704	0.987952	0.990654	0.917526	0.883929	0.9375	0.988372	0.977941	1	0.868852	1	0.964789	0.954485	0.950107
2878	0.933735	0.978723	0.952381	0.703704	0.987952	0.990654	0.917526	0.883929	0.9375	0.988372	0.977941	1	0.868852	1	0.964789	0.954485	0.950107
2879	0.933735	0.978723	0.952381	0.703704	0.987952	0.990654	0.917526	0.883929	0.9375	0.988372	0.977941	1	0.868852	1	0.964789	0.954485	0.950107
2880	0.933735	0.978723	0.952381	0.703704	0.987952	0.990654	0.917526	0.883929	0.9375	0.988372	0.977941	1	0.868852	1	0.964789	0.954485	0.950107
2881	0.933735	0.978723	0.952381	0.703704	0.987952	0.990654	0.917526	0.883929	0.9375	0.988372	0.977941	1	0.868852	1	0.964789	0.954485	0.950107
2882	0.933735	0.978723	0.952381	0.703704	0.987952	0.990654	0.917526	0.883929	0.9375	0.988372	0.977941	1	0.868852	1	0.964789	0.954485	0.950107
2883	0.933735	0.978723	0.952381	0.703704	0.987952	0.990654	0.917526	0.883929	0.9375	0.988372	0.977941	1	0.868852	1	0.964789	0.954485	0.950107
2884	0.933735	0.978723	0.952381	0.703704	0.987952	0.990654	0.917526	0.883929	0.9375	0.988372	0.977941	1	0.868852	1	0.964789	0.954485	0.950107
2885	0.933735	0.978723	0.952381	0.703704	0.987952	0.990654	0.917526	0.883929	0.9375	0.988372	0.977941	1	0.868852	1	0.964789	0.954485	0.950107
2886	0.933735	0.978723	0.952381	0.703704	0.987952	0.990654	0.917526	0.883929	0.9375	0.988372	0.977941	1	0.868852	1	0.964789	0.954485	0.950107
2887	0.933735	0.978723	0.952381	0.703704	0.987952	0.990654	0.917526	0.883929	0.9375	0.988372	0.977941	1	0.852459	1	0.964789	0.953826	0.949385
2888	0.933735	0.978723	0.952381	0.703704	0.987952	0.990654	0.917526	0.883929	0.9375	0.988372	0.977941	1	0.852459	1	0.964789	0.953826	0.949385
2889	0.933735	0.978723	0.952381	0.703704	0.987952	0.990654	0.917526	0.883929	0.9375	0.988372	0.977941	1	0.852459	1	0.964789	0.953826	0.949385
2890	0.933735	0.978723	0.952381	0.703704	0.983936	0.990654	0.917526	0.883929	0.9375	0.988372	0.977941	1	0.852459	1	0.964789	0.953166	0.948654
2891	0.933735	0.978723	0.952381	0.703704	0.983936	0.990654	0.917526	0.883929	0.9375	0.988372	0.977941	1	0.852459	1	0.964789	0.953166	0.948654
2892	0.933735	0.978723	0.952381	0.703704	0.983936	0.990654	0.917526	0.883929	0.9375	0.988372	0.977941	1	0.852459	1	0.964789	0.953166	0.948654
2893	0.933735	0.978723	0.952381	0.703704	0.983936	0.990654	0.917526	0.883929	0.9375	0.988372	0.977941	1	0.852459	1	0.964789	0.953166	0.948654
2894	0.933735	0.978723	0.952381	0.703704	0.983936	0.990654	0.917526	0.883929	0.9375	0.988372	0.977941	1	0.852459	1	0.964789	0.953166	0.948654
2895	0.933735	0.978723	0.952381	0.703704	0.97992	0.990654	0.917526	0.883929	0.9375	0.988372	0.977941	1	0.852459	1	0.964789	0.952507	0.947926
2896	0.933735	0.978723	0.952381	0.703704	0.97992	0.990654	0.917526	0.883929	0.9375	0.988372	0.977941	1	0.852459	1	0.964789	0.952507	0.947926
2897	0.933735	0.978723	0.952381	0.703704	0.983936	0.990654	0.917526	0.883929	0.9375	0.988372	0.977941	1	0.852459	1	0.964789	0.953166	0.948654
2898	0.933735	0.978723	0.952381	0.703704	0.983936	0.990654	0.917526	0.883929	0.9375	0.988372	0.977941	1	0.852459	1	0.964789	0.953166	0.948654
2899	0.933735	0.978723	0.952381	0.703704	0.983936	0.990654	0.917526	0.883929	0.9375	0.988372	0.977941	1	0.852459	1	0.964789	0.953166	0.948654
2900	0.933735	0.978723	0.952381	0.703704	0.983936	0.990654	0.917526	0.883929	0.9375	0.988372	0.977941	1	0.852459	1	0.964789	0.953166	0.948654
2910	0.933735	0.978723	0.952381	0.703704	0.983936	0.990654	0.917526	0.883929	0.9375	0.988372	0.977941	1	0.852459	1	0.964789	0.953166	0.948654
2920	0.933735	0.978723	0.952381	0.703704	0.983936	0.990654	0.917526	0.883929	0.9375	0.988372	0.977941	1	0.852459	1	0.964789	0.953166	0.948654
2930	0.933735	0.978723	0.952381	0.703704	0.983936	0.990654	0.917526	0.883929	0.9375	0.988372	0.977941	1	0.852459	1	0.964789	0.953166	0.948654
2940	0.933735	0.978723	0.952381	0.703704	0.987952	0.990654	0.917526	0.883929	0.9375	0.988372	0.977941	1	0.852459	1	0.964789	0.953826	0.949385
2950	0.933735	0.978723	0.952381	0.703704	0.987952	0.990654	0.917526	0.883929	0.916667	0.988372	0.977941	1	0.852459	1	0.964789	0.953166	0.948657
2960	0.933735	0.978723	0.952381	0.703704	0.987952	0.990654	0.917526	0.883929	0.916667	0.988372	0.977941	1	0.836066	1	0.964789	0.952507	0.947936
2970	0.933735	0.978723	0.952381	0.703704	0.987952	0.990654	0.917526	0.883929	0.916667	0.988372	0.985294	1	0.852459	1	0.964789	0.953826	0.949377
2980	0.933735	0.978723	0.952381	0.703704	0.983936	0.990654	0.917526	0.883929	0.916667	0.988372	0.977941	1	0.852459	1	0.964789	0.952507	0.947925
2990	0.933735	0.978723	0.952381	0.703704	0.987952	0.990654	0.917526	0.883929	0.916667	0.988372	0.985294	1	0.836066	1	0.964789	0.953166	0.948655
3000	0.933735	0.978723	0.952381	0.703704	0.987952	0.990654	0.917526	0.883929	0.916667	0.988372	0.985294	1	0.836066	1	0.964789	0.953166	0.948655
3010	0.933735	0.978723	0.952381	0.703704	0.987952	0.990654	0.917526	0.883929	0.9375	0.988372	0.985294	1	0.836066	1	0.964789	0.953826	0.949384
3020	0.933735	0.978723	0.952381	0.703704	0.987952	0.990654	0.917526	0.883929	0.9375	0.988372	0.985294	1	0.836066	1	0.964789	0.953826	0.949384
3030	0.933735	0.978723	0.952381	0.703704	0.987952	0.990654	0.917526	0.883929	0.9375	0.988372	0.985294	1	0.836066	1	0.964789	0.953826	0.949384
3040	0.933735	0.978723	0.952381	0.703704	0.983936	0.990654	0.917526	0.875	0.9375	0.988372	0.985294	1	0.836066	1	0.964789	0.952507	0.947937
3050	0.933735	0.978723	0.952381	0.703704	0.983936	0.990654	0.917526	0.875	0.9375	0.988372	0.977941	1	0.852459	1	0.964789	0.952507	0.947938
3060	0.933735	0.978723	0.952381	0.703704	0.983936	0.990654	0.917526	0.875	0.9375	0.988372	0.977941	1	0.836066	1	0.964789	0.951847	0.947217
3070	0.933735	0.978723	0.952381	0.703704	0.983936	0.990654	0.917526	0.875	0.9375	0.988372	0.977941	1	0.836066	1	0.964789	0.951847	0.947217
3080	0.933735	0.978723	0.952381	0.703704	0.983936	0.990654	0.917526	0.875	0.9375	0.988372	0.977941	1	0.803279	1	0.964789	0.950528	0.945777
3090	0.933735	0.978723	0.952381	0.703704	0.983936	0.990654	0.917526	0.883929	0.9375	0.988372	0.977941	1	0.836066	1	0.964789	0.952507	0.947932
3100	0.933735	0.978723	0.952381	0.703704	0.983936	0.990654	0.917526	0.883929	0.9375	0.988372	0.977941	1	0.836066	1	0.964789	0.952507	0.947932
3110	0.933735	0.978723	0.952381	0.703704	0.983936	0.990654	0.917526	0.883929	0.9375	0.988372	0.977941	1	0.836066	1	0.964789	0.952507	0.947932
3120	0.933735	0.978723	0.952381	0.703704	0.983936	0.990654	0.917526	0.883929	0.9375	0.988372	0.977941	1	0.836066	1	0.964789	0.952507	0.947932
3130	0.933735	0.985816	0.952381	0.703704	0.987952	0.990654	0.917526	0.883929	0.9375	0.988372	0.985294	1	0.836066	1	0.964789	0.954485	0.950104
3140	0.933735	0.985816	0.952381	0.703704	0.987952	0.990654	0.917526	0.883929	0.9375	0.988372	0.985294	1	0.836066	1	0.964789	0.954485	0.950104
3150	0.939759	0.985816	0.952381	0.703704	0.987952	0.990654	0.917526	0.875	0.9375	0.988372	0.985294	1	0.836066	1	0.964789	0.954485	0.950108
3160	0.933735	0.985816	0.952381	0.703704	0.987952	0.990654	0.917526	0.875	0.9375	0.988372	0.985294	1	0.836066	1	0.964789	0.953826	0.949389
3170	0.933735	0.985816	0.952381	0.703704	0.987952	0.990654	0.917526	0.875	0.9375	0.988372	0.985294	1	0.836066	1	0.964789	0.953826	0.949389
3180	0.933735	0.985816	0.952381	0.703704	0.987952	0.990654	0.917526	0.875	0.9375	0.988372	0.985294	1	0.819672	1	0.964789	0.953166	0.948668
3190	0.933735	0.978723	0.952381	0.703704	0.987952	0.990654	0.917526	0.883929	0.9375	0.988372	0.985294	1	0.819672	1	0.964789	0.953166	0.948665
3200	0.933735	0.978723	0.952381	0.703704	0.987952	0.990654	0.917526	0.883929	0.9375	0.988372	0.985294	1	0.819672	1	0.964789	0.953166	0.948665
3210	0.939759	0.978723	0.952381	0.703704	0.987952	0.990654	0.917526	0.883929	0.9375	0.988372	0.985294	1	0.836066	1	0.964789	0.954485	0.950107
3220	0.939759	0.978723	0.952381	0.703704	0.987952	0.990654	0.917526	0.883929	0.9375	0.988372	0.985294	1	0.836066	1	0.964789	0.954485	0.950107
3230	0.939759	0.978723	0.952381	0.703704	0.987952	0.990654	0.917526	0.883929	0.9375	0.988372	0.985294	1	0.819672	1	0.957746	0.953166	0.948666
3240	0.939759	0.978723	0.952381	0.703704	0.987952	0.990654	0.917526	0.883929	0.9375	0.988372	0.985294	1	0.819672	1	0.957746	0.953166	0.948666
3250	0.939759	0.978723	0.952381	0.703704	0.987952	0.990654	0.917526	0.883929	0.9375	0.988372	0.985294	1	0.836066	1	0.957746	0.953826	0.949386
3260	0.939759	0.985816	0.952381	0.703704	0.987952	0.990654	0.917526	0.883929	0.9375	0.988372	0.985294	1	0.836066	1	0.957746	0.954485	0.950106
3270	0.939759	0.985816	0.952381	0.703704	0.987952	0.990654	0.917526	0.883929	0.9375	0.988372	0.985294	1	0.836066	1	0.957746	0.954485	0.950106
3280	0.939759	0.985816	0.952381	0.703704	0.987952	0.990654	0.917526	0.883929	0.9375	0.988372	0.985294	1	0.836066	1	0.957746	0.954485	0.950106
3290	0.939759	0.985816	0.952381	0.703704	0.987952	0.990654	0.917526	0.875	0.9375	0.988372	0.985294	1	0.819672	1	0.957746	0.953166	0.94867
3300	0.939759	0.985816	0.952381	0.703704	0.987952	0.990654	0.917526	0.866071	0.9375	0.988372	0.985294	1	0.819672	1	0.957746	0.952507	0.947955
3310	0.939759	0.985816	0.952381	0.703704	0.987952	0.990654	0.917526	0.866071	0.9375	0.988372	0.985294	1	0.819672	1	0.957746	0.952507	0.947955
3320	0.939759	0.985816	0.952381	0.703704	0.987952	0.990654	0.917526	0.875	0.9375	0.988372	0.985294	1	0.819672	1	0.957746	0.953166	0.94867
3330	0.939759	0.985816	0.952381	0.703704	0.987952	0.990654	0.917526	0.875	0.9375	0.988372	0.985294	1	0.819672	1	0.964789	0.953826	0.949391
3340	0.939759	0.978723	0.952381	0.703704	0.987952	0.990654	0.917526	0.866071	0.9375	0.988372	0.985294	1	0.819672	1	0.957746	0.951847	0.947236
3350	0.939759	0.985816	0.952381	0.703704	0.987952	0.990654	0.917526	0.866071	0.9375	0.988372	0.985294	1	0.819672	1	0.957746	0.952507	0.947955
3360	0.939759	0.985816	0.952381	0.703704	0.987952	0.990654	0.917526	0.857143	0.9375	0.988372	0.985294	1	0.819672	1	0.957746	0.951847	0.947241
3370	0.939759	0.985816	0.952381	0.703704	0.987952	0.990654	0.917526	0.866071	0.9375	0.988372	0.985294	1	0.819672	1	0.957746	0.952507	0.947955
3380	0.939759	0.985816	0.952381	0.703704	0.987952	0.990654	0.917526	0.866071	0.9375	0.988372	0.985294	1	0.803279	1	0.964789	0.952507	0.947956
3390	0.939759	0.985816	0.952381	0.703704	0.987952	0.990654	0.917526	0.866071	0.9375	0.988372	0.985294	1	0.803279	1	0.964789	0.952507	0.947956
3400	0.939759	0.985816	0.952381	0.703704	0.987952	0.990654	0.917526	0.875	0.9375	0.988372	0.985294	1	0.803279	1	0.964789	0.953166	0.948671
3410	0.939759	0.985816	0.952381	0.703704	0.987952	0.990654	0.917526	0.866071	0.9375	0.988372	0.985294	1	0.803279	1	0.964789	0.952507	0.947956
3420	0.939759	0.985816	0.952381	0.703704	0.987952	0.990654	0.917526	0.866071	0.958333	0.988372	0.985294	1	0.803279	1	0.964789	0.953166	0.948686
3430	0.939759	0.985816	0.952381	0.703704	0.987952	0.990654	0.917526	0.866071	0.958333	0.988372	0.985294	1	0.803279	1	0.964789	0.953166	0.948686
3440	0.939759	0.985816	0.952381	0.703704	0.987952	0.990654	0.917526	0.866071	0.958333	0.988372	0.985294	1	0.803279	1	0.964789	0.953166	0.948686
3450	0.939759	0.985816	0.952381	0.703704	0.987952	0.990654	0.917526	0.866071	0.958333	0.988372	0.985294	1	0.803279	1	0.964789	0.953166	0.948686
3460	0.939759	0.985816	0.952381	0.703704	0.987952	0.990654	0.917526	0.866071	0.958333	0.988372	0.985294	1	0.803279	1	0.964789	0.953166	0.948686
3470	0.939759	0.985816	0.952381	0.703704	0.987952	0.990654	0.917526	0.866071	0.958333	0.988372	0.985294	1	0.803279	1	0.964789	0.953166	0.948686
3480	0.939759	0.985816	0.952381	0.703704	0.987952	0.990654	0.917526	0.866071	0.958333	0.988372	0.985294	1	0.803279	1	0.964789	0.953166	0.948686
3490	0.939759	0.985816	0.952381	0.703704	0.983936	0.990654	0.917526	0.875	0.958333	0.988372	0.985294	1	0.803279	1	0.964789	0.953166	0.94867
3500	0.939759	0.985816	0.952381	0.703704	0.987952	0.990654	0.917526	0.875	0.958333	0.988372	0.985294	1	0.803279	1	0.964789	0.953826	0.949401
3510	0.939759	0.985816	0.952381	0.703704	0.983936	0.990654	0.917526	0.875	0.958333	0.988372	0.985294	1	0.803279	1	0.964789	0.953166	0.94867
3520	0.939759	0.985816	0.952381	0.703704	0.983936	0.990654	0.917526	0.875	0.958333	0.988372	0.985294	1	0.803279	1	0.964789	0.953166	0.94867
3530	0.939759	0.985816	0.952381	0.703704	0.983936	0.990654	0.917526	0.875	0.958333	0.988372	0.985294	1	0.803279	1	0.964789	0.953166	0.94867
3540	0.939759	0.985816	0.952381	0.703704	0.983936	0.990654	0.917526	0.875	0.958333	0.988372	0.985294	1	0.803279	1	0.964789	0.953166	0.94867
3550	0.939759	0.985816	0.952381	0.703704	0.983936	0.990654	0.917526	0.875	0.958333	0.988372	0.985294	1	0.803279	1	0.964789	0.953166	0.94867
3560	0.939759	0.985816	0.952381	0.703704	0.983936	0.990654	0.917526	0.875	0.958333	0.988372	0.985294	1	0.786885	1	0.964789	0.952507	0.94795
3570	0.939759	0.985816	0.952381	0.703704	0.987952	0.990654	0.917526	0.875	0.958333	0.988372	0.985294	1	0.786885	1	0.964789	0.953166	0.948682
3580	0.939759	0.985816	0.952381	0.703704	0.983936	0.990654	0.917526	0.875	0.958333	0.988372	0.992647	1	0.786885	1	0.964789	0.953166	0.94867
3590	0.939759	0.985816	0.952381	0.703704	0.983936	0.990654	0.917526	0.875	0.958333	0.988372	0.992647	1	0.786885	1	0.964789	0.953166	0.94867
3600	0.939759	0.985816	0.952381	0.703704	0.987952	0.990654	0.917526	0.875	0.958333	0.988372	0.992647	1	0.786885	1	0.964789	0.953826	0.949401
3610	0.939759	0.985816	0.952381	0.703704	0.983936	0.990654	0.917526	0.875	0.958333	0.988372	0.992647	1	0.786885	1	0.964789	0.953166	0.94867
3620	0.939759	0.985816	0.952381	0.703704	0.983936	0.990654	0.917526	0.875	0.958333	0.988372	0.992647	1	0.786885	1	0.964789	0.953166	0.94867
3630	0.939759	0.985816	0.952381	0.703704	0.983936	0.990654	0.917526	0.875	0.958333	0.988372	0.992647	1	0.786885	1	0.964789	0.953166	0.94867
3640	0.939759	0.985816	0.952381	0.703704	0.983936	0.990654	0.917526	0.875	0.958333	0.988372	0.992647	1	0.786885	1	0.964789	0.953166	0.94867
3650	0.939759	0.985816	0.952381	0.703704	0.983936	0.990654	0.917526	0.875	0.958333	0.988372	0.992647	1	0.786885	1	0.964789	0.953166	0.94867
3660	0.939759	0.985816	0.952381	0.703704	0.987952	0.990654	0.917526	0.875	0.958333	0.988372	0.992647	1	0.786885	1	0.964789	0.953826	0.949401
3670	0.939759	0.985816	0.952381	0.703704	0.987952	0.990654	0.917526	0.875	0.958333	0.988372	0.992647	1	0.786885	1	0.964789	0.953826	0.949401
3680	0.939759	0.985816	0.952381	0.703704	0.987952	0.990654	0.917526	0.875	0.958333	0.988372	0.992647	1	0.803279	1	0.964789	0.954485	0.95012
3690	0.939759	0.985816	0.952381	0.703704	0.987952	0.990654	0.917526	0.875	0.958333	0.988372	0.992647	1	0.786885	1	0.964789	0.953826	0.949401
3700	0.939759	0.985816	0.952381	0.703704	0.983936	0.990654	0.917526	0.875	0.958333	0.988372	0.992647	1	0.786885	1	0.964789	0.953166	0.948669
3710	0.939759	0.985816	0.952381	0.703704	0.987952	0.990654	0.917526	0.875	0.958333	0.988372	0.992647	1	0.786885	1	0.964789	0.953826	0.949401
3720	0.939759	0.985816	0.952381	0.703704	0.97992	0.990654	0.917526	0.875	0.958333	0.988372	0.992647	1	0.786885	1	0.964789	0.952507	0.947939
3730	0.939759	0.985816	0.952381	0.703704	0.97992	0.990654	0.907216	0.875	0.958333	0.988372	0.992647	1	0.786885	1	0.964789	0.951847	0.947218
3740	0.939759	0.985816	0.952381	0.703704	0.97992	0.990654	0.907216	0.866071	0.958333	0.988372	0.992647	1	0.786885	1	0.964789	0.951187	0.946503
3750	0.939759	0.985816	0.952381	0.703704	0.97992	0.990654	0.907216	0.892857	0.958333	0.988372	0.992647	1	0.786885	1	0.964789	0.953166	0.948657
3760	0.939759	0.985816	0.952381	0.703704	0.97992	0.990654	0.907216	0.875	0.958333	0.988372	0.992647	1	0.786885	1	0.964789	0.951847	0.947225
3770	0.939759	0.985816	0.952381	0.703704	0.983936	0.990654	0.907216	0.892857	0.958333	0.988372	0.992647	1	0.786885	1	0.964789	0.953826	0.949385
3780	0.939759	0.985816	0.952381	0.703704	0.983936	0.990654	0.907216	0.875	0.958333	0.988372	0.992647	1	0.786885	1	0.964789	0.952507	0.947957
3790	0.939759	0.985816	0.952381	0.703704	0.97992	0.990654	0.907216	0.875	0.958333	0.988372	0.992647	1	0.803279	1	0.964789	0.952507	0.947944
3800	0.939759	0.985816	0.952381	0.703704	0.97992	0.990654	0.907216	0.875	0.958333	0.988372	0.992647	1	0.803279	1	0.964789	0.952507	0.947941
3810	0.939759	0.985816	0.952381	0.703704	0.97992	0.990654	0.907216	0.875	0.958333	0.988372	0.992647	1	0.786885	1	0.964789	0.951847	0.947221
3820	0.945783	0.985816	0.952381	0.703704	0.983936	0.990654	0.907216	0.875	0.958333	0.988372	0.992647	1	0.803279	1	0.964789	0.953826	0.949391
3830	0.945783	0.985816	0.952381	0.703704	0.97992	0.990654	0.907216	0.875	0.958333	0.988372	0.992647	1	0.803279	1	0.964789	0.953166	0.948663
3840	0.945783	0.985816	0.952381	0.703704	0.97992	0.990654	0.907216	0.883929	0.958333	0.988372	0.992647	1	0.803279	1	0.964789	0.953826	0.949376
3850	0.945783	0.985816	0.952381	0.703704	0.97992	0.990654	0.917526	0.875	0.958333	0.988372	0.992647	1	0.803279	1	0.964789	0.953826	0.949384
3860	0.945783	0.985816	0.952381	0.703704	0.97992	0.990654	0.917526	0.875	0.958333	0.988372	0.992647	1	0.803279	1	0.964789	0.953826	0.949384
3870	0.945783	0.985816	0.952381	0.703704	0.97992	0.990654	0.907216	0.875	0.958333	0.988372	0.985294	1	0.819672	1	0.964789	0.953166	0.948663
3880	0.945783	0.985816	0.952381	0.703704	0.97992	0.990654	0.907216	0.875	0.958333	0.988372	0.985294	1	0.819672	1	0.964789	0.953166	0.948663
3890	0.945783	0.985816	0.952381	0.703704	0.975904	0.990654	0.907216	0.875	0.958333	0.988372	0.992647	1	0.819672	1	0.964789	0.953166	0.948656
3900	0.945783	0.985816	0.952381	0.703704	0.97992	0.990654	0.907216	0.875	0.958333	0.988372	0.992647	1	0.819672	1	0.964789	0.953826	0.949384
3910	0.945783	0.985816	0.952381	0.703704	0.975904	0.990654	0.907216	0.875	0.958333	0.988372	0.985294	1	0.819672	1	0.964789	0.952507	0.947935
3920	0.945783	0.985816	0.952381	0.703704	0.975904	0.990654	0.907216	0.875	0.958333	0.988372	0.985294	1	0.803279	1	0.964789	0.951847	0.94721
3930	0.945783	0.985816	0.952381	0.703704	0.975904	0.990654	0.917526	0.875	0.958333	0.988372	0.985294	1	0.803279	1	0.964789	0.952507	0.947931
3940	0.945783	0.985816	0.952381	0.703704	0.97992	0.990654	0.917526	0.875	0.958333	0.988372	0.985294	1	0.803279	1	0.964789	0.953166	0.948659
3950	0.945783	0.985816	0.952381	0.703704	0.983936	0.990654	0.917526	0.875	0.958333	0.988372	0.985294	1	0.803279	1	0.964789	0.953826	0.949389
3960	0.945783	0.985816	0.952381	0.703704	0.97992	0.990654	0.917526	0.875	0.958333	0.988372	0.985294	1	0.803279	1	0.964789	0.953166	0.948659
3970	0.945783	0.985816	0.952381	0.703704	0.97992	0.990654	0.917526	0.875	0.958333	0.988372	0.985294	1	0.803279	1	0.964789	0.953166	0.948659
3980	0.945783	0.985816	0.952381	0.703704	0.983936	0.990654	0.907216	0.875	0.958333	0.988372	0.985294	1	0.803279	1	0.957746	0.952507	0.947947
3990	0.945783	0.985816	0.952381	0.703704	0.983936	0.990654	0.907216	0.875	0.958333	0.988372	0.992647	1	0.803279	1	0.964789	0.953826	0.949387
4000	0.945783	0.985816	0.952381	0.703704	0.983936	0.990654	0.907216	0.875	0.958333	0.988372	0.992647	1	0.803279	1	0.964789	0.953826	0.949387
4010	0.945783	0.985816	0.952381	0.703704	0.983936	0.990654	0.907216	0.875	0.958333	0.988372	0.992647	1	0.803279	1	0.964789	0.953826	0.949387
4020	0.945783	0.985816	0.952381	0.703704	0.97992	0.990654	0.907216	0.875	0.958333	0.988372	0.985294	1	0.803279	1	0.964789	0.952507	0.947942
4030	0.945783	0.985816	0.952381	0.703704	0.983936	0.990654	0.907216	0.875	0.958333	0.988372	0.985294	1	0.803279	1	0.964789	0.953166	0.948666
4040	0.945783	0.985816	0.952381	0.703704	0.97992	0.990654	0.907216	0.875	0.958333	0.988372	0.992647	1	0.803279	1	0.957746	0.952507	0.947943
4050	0.945783	0.985816	0.952381	0.703704	0.97992	0.990654	0.907216	0.866071	0.958333	0.988372	0.992647	1	0.803279	1	0.957746	0.951847	0.947229
4060	0.945783	0.985816	0.952381	0.703704	0.97992	0.990654	0.907216	0.866071	0.958333	0.988372	0.992647	1	0.803279	1	0.957746	0.951847	0.947229
4070	0.945783	0.985816	0.952381	0.703704	0.983936	0.990654	0.917526	0.866071	0.958333	0.988372	0.992647	1	0.803279	1	0.964789	0.953826	0.949399
4080	0.945783	0.985816	0.952381	0.703704	0.97992	0.990654	0.917526	0.866071	0.958333	0.988372	0.985294	1	0.803279	1	0.964789	0.952507	0.947944
4090	0.945783	0.985816	0.952381	0.703704	0.97992	0.990654	0.917526	0.866071	0.958333	0.988372	0.992647	1	0.803279	1	0.957746	0.952507	0.947949
4100	0.945783	0.985816	0.952381	0.703704	0.97992	0.990654	0.917526	0.866071	0.958333	0.988372	0.992647	1	0.803279	1	0.957746	0.952507	0.947949
4110	0.945783	0.985816	0.952381	0.703704	0.97992	0.990654	0.917526	0.866071	0.958333	0.988372	0.992647	1	0.803279	1	0.957746	0.952507	0.947949
4120	0.945783	0.985816	0.952381	0.703704	0.97992	0.990654	0.917526	0.866071	0.958333	0.988372	0.992647	1	0.803279	1	0.957746	0.952507	0.947949
4130	0.945783	0.985816	0.952381	0.703704	0.97992	0.990654	0.917526	0.866071	0.958333	0.988372	0.992647	1	0.803279	1	0.957746	0.952507	0.947946
4140	0.945783	0.985816	0.952381	0.703704	0.97992	0.990654	0.917526	0.866071	0.958333	0.988372	0.992647	1	0.803279	1	0.957746	0.952507	0.947946
4150	0.945783	0.985816	0.952381	0.703704	0.97992	0.990654	0.917526	0.866071	0.958333	0.988372	0.985294	1	0.803279	1	0.957746	0.951847	0.947225
4160	0.945783	0.985816	0.952381	0.703704	0.97992	0.990654	0.917526	0.866071	0.958333	0.988372	0.985294	1	0.803279	1	0.957746	0.951847	0.94722
4170	0.945783	0.985816	0.952381	0.703704	0.97992	0.990654	0.917526	0.866071	0.958333	0.988372	0.985294	1	0.803279	1	0.957746	0.951847	0.947225
4180	0.945783	0.985816	0.952381	0.703704	0.97992	0.990654	0.917526	0.866071	0.958333	0.988372	0.985294	1	0.803279	1	0.957746	0.951847	0.947225
4190	0.945783	0.985816	0.952381	0.703704	0.97992	0.990654	0.917526	0.875	0.958333	0.988372	0.985294	1	0.803279	1	0.957746	0.952507	0.94794
4200	0.945783	0.985816	0.952381	0.703704	0.97992	0.990654	0.917526	0.866071	0.958333	0.988372	0.985294	1	0.803279	1	0.957746	0.951847	0.94722
4210	0.945783	0.985816	0.952381	0.703704	0.97992	0.990654	0.907216	0.875	0.958333	0.988372	0.985294	1	0.803279	1	0.957746	0.951847	0.947214
4220	0.945783	0.985816	0.952381	0.703704	0.97992	0.990654	0.907216	0.875	0.958333	0.988372	0.985294	1	0.803279	1	0.957746	0.951847	0.947214
4230	0.945783	0.985816	0.952381	0.703704	0.97992	0.990654	0.907216	0.866071	0.958333	0.988372	0.985294	1	0.803279	1	0.957746	0.951187	0.946499
4240	0.945783	0.985816	0.952381	0.703704	0.97992	0.990654	0.907216	0.866071	0.958333	0.988372	0.985294	1	0.803279	1	0.957746	0.951187	0.946499
4250	0.945783	0.985816	0.952381	0.703704	0.97992	0.990654	0.907216	0.866071	0.958333	0.988372	0.985294	1	0.803279	1	0.957746	0.951187	0.946499
4260	0.945783	0.985816	0.952381	0.703704	0.97992	0.990654	0.907216	0.866071	0.958333	0.988372	0.985294	1	0.803279	1	0.957746	0.951187	0.946499
4270	0.945783	0.985816	0.952381	0.703704	0.97992	0.990654	0.907216	0.866071	0.958333	0.988372	0.985294	1	0.803279	1	0.957746	0.951187	0.946499
4280	0.945783	0.985816	0.952381	0.703704	0.97992	0.990654	0.907216	0.866071	0.958333	0.988372	0.992647	1	0.803279	1	0.957746	0.951847	0.94722
4290	0.945783	0.985816	0.952381	0.703704	0.97992	0.990654	0.907216	0.866071	0.958333	0.988372	0.992647	1	0.803279	1	0.957746	0.951847	0.94722
4300	0.945783	0.985816	0.952381	0.703704	0.97992	0.990654	0.907216	0.866071	0.958333	0.988372	0.985294	1	0.803279	1	0.957746	0.951187	0.946499
4310	0.945783	0.985816	0.952381	0.703704	0.983936	0.990654	0.907216	0.866071	0.958333	0.988372	0.985294	1	0.803279	1	0.957746	0.951847	0.947228
4320	0.945783	0.985816	0.952381	0.703704	0.983936	0.990654	0.907216	0.866071	0.958333	0.988372	0.985294	1	0.803279	1	0.957746	0.951847	0.947228
4330	0.945783	0.985816	0.952381	0.703704	0.983936	0.990654	0.907216	0.875	0.958333	0.988372	0.985294	1	0.803279	1	0.957746	0.952507	0.947942
4340	0.945783	0.985816	0.952381	0.703704	0.983936	0.990654	0.907216	0.875	0.958333	0.988372	0.992647	1	0.803279	1	0.957746	0.953166	0.948663
4350	0.945783	0.985816	0.952381	0.703704	0.983936	0.990654	0.907216	0.875	0.958333	0.988372	0.992647	1	0.803279	1	0.957746	0.953166	0.948663
4360	0.945783	0.985816	0.952381	0.703704	0.983936	0.990654	0.907216	0.875	0.9375	0.988372	0.992647	1	0.803279	1	0.957746	0.952507	0.947933
4370	0.945783	0.985816	0.952381	0.703704	0.983936	0.990654	0.907216	0.875	0.9375	0.988372	0.992647	1	0.803279	1	0.957746	0.952507	0.947933
4380	0.945783	0.985816	0.952381	0.703704	0.983936	0.990654	0.907216	0.875	0.9375	0.988372	0.992647	1	0.803279	1	0.957746	0.952507	0.947933
4390	0.945783	0.985816	0.952381	0.703704	0.983936	0.990654	0.907216	0.875	0.9375	0.988372	0.992647	1	0.803279	1	0.957746	0.952507	0.947933
4400	0.945783	0.985816	0.952381	0.703704	0.987952	0.990654	0.896907	0.875	0.9375	0.988372	0.992647	1	0.803279	1	0.957746	0.952507	0.947939
4410	0.945783	0.985816	0.952381	0.703704	0.987952	0.990654	0.896907	0.875	0.9375	0.988372	0.992647	1	0.803279	1	0.957746	0.952507	0.947939
4420	0.945783	0.985816	0.952381	0.703704	0.987952	0.990654	0.896907	0.875	0.9375	0.988372	0.992647	1	0.803279	1	0.957746	0.952507	0.947945
4430	0.945783	0.985816	0.952381	0.703704	0.987952	0.990654	0.896907	0.875	0.9375	0.988372	0.992647	1	0.803279	1	0.957746	0.952507	0.947945
4440	0.945783	0.985816	0.952381	0.703704	0.987952	0.990654	0.896907	0.866071	0.9375	0.988372	0.992647	1	0.803279	1	0.957746	0.951847	0.947224
4450	0.945783	0.985816	0.952381	0.703704	0.987952	0.990654	0.896907	0.875	0.9375	0.988372	0.985294	1	0.803279	1	0.957746	0.951847	0.947218
4460	0.945783	0.985816	0.952381	0.703704	0.987952	0.990654	0.896907	0.875	0.9375	0.988372	0.992647	1	0.803279	1	0.957746	0.952507	0.947939
4470	0.945783	0.985816	0.952381	0.703704	0.987952	0.990654	0.896907	0.866071	0.9375	0.988372	0.992647	1	0.803279	1	0.957746	0.951847	0.947224
4480	0.945783	0.985816	0.952381	0.703704	0.987952	0.990654	0.896907	0.875	0.9375	0.988372	0.992647	1	0.819672	1	0.957746	0.953166	0.948663
4490	0.945783	0.985816	0.952381	0.703704	0.987952	0.990654	0.896907	0.866071	0.9375	0.988372	0.992647	1	0.803279	1	0.957746	0.951847	0.947228
4500	0.945783	0.985816	0.952381	0.703704	0.987952	0.990654	0.896907	0.866071	0.9375	0.988372	0.992647	1	0.803279	1	0.957746	0.951847	0.947228
4510	0.945783	0.985816	0.952381	0.703704	0.987952	0.990654	0.896907	0.866071	0.9375	0.988372	0.992647	1	0.803279	1	0.957746	0.951847	0.947228
4520	0.945783	0.985816	0.952381	0.703704	0.987952	0.990654	0.896907	0.866071	0.9375	0.988372	0.992647	1	0.803279	1	0.957746	0.951847	0.947228
4530	0.945783	0.985816	0.952381	0.703704	0.987952	0.990654	0.896907	0.866071	0.9375	0.988372	0.992647	1	0.803279	1	0.957746	0.951847	0.947228
4540	0.945783	0.985816	0.952381	0.703704	0.987952	0.990654	0.896907	0.875	0.9375	0.988372	0.992647	1	0.803279	1	0.964789	0.953166	0.948664
4550	0.945783	0.985816	0.952381	0.703704	0.987952	0.990654	0.896907	0.875	0.9375	0.988372	0.992647	1	0.803279	1	0.957746	0.952507	0.947949
4560	0.945783	0.985816	0.952381	0.703704	0.987952	0.990654	0.896907	0.875	0.9375	0.988372	0.992647	1	0.803279	1	0.957746	0.952507	0.947949
4570	0.945783	0.985816	0.952381	0.703704	0.987952	0.990654	0.896907	0.875	0.9375	0.988372	0.992647	1	0.803279	1	0.957746	0.952507	0.947949
4580	0.945783	0.985816	0.952381	0.703704	0.987952	0.990654	0.896907	0.883929	0.9375	0.988372	0.992647	1	0.803279	1	0.957746	0.953166	0.948655
4590	0.945783	0.985816	0.952381	0.703704	0.987952	0.990654	0.896907	0.875	0.9375	0.988372	0.992647	1	0.803279	1	0.957746	0.952507	0.947939
4600	0.945783	0.985816	0.952381	0.703704	0.987952	0.990654	0.896907	0.875	0.9375	0.988372	0.992647	1	0.803279	1	0.957746	0.952507	0.947943
4610	0.945783	0.985816	0.952381	0.703704	0.987952	0.990654	0.896907	0.875	0.9375	0.988372	0.985294	1	0.803279	1	0.957746	0.951847	0.947223
4620	0.945783	0.985816	0.952381	0.703704	0.987952	0.990654	0.896907	0.875	0.9375	0.988372	0.985294	1	0.803279	1	0.957746	0.951847	0.947223
4630	0.945783	0.985816	0.952381	0.703704	0.987952	0.990654	0.896907	0.875	0.9375	0.988372	0.985294	1	0.803279	1	0.957746	0.951847	0.947223
4640	0.945783	0.985816	0.952381	0.703704	0.983936	0.990654	0.896907	0.875	0.9375	0.988372	0.985294	1	0.803279	1	0.957746	0.951187	0.946489
4650	0.945783	0.985816	0.952381	0.703704	0.983936	0.990654	0.896907	0.875	0.9375	0.988372	0.985294	1	0.803279	1	0.957746	0.951187	0.946493
4660	0.945783	0.985816	0.952381	0.703704	0.983936	0.990654	0.896907	0.875	0.958333	0.988372	0.985294	1	0.803279	1	0.957746	0.951847	0.947223
4670	0.945783	0.985816	0.952381	0.703704	0.983936	0.990654	0.896907	0.875	0.958333	0.988372	0.985294	1	0.803279	1	0.957746	0.951847	0.94723
4680	0.945783	0.985816	0.952381	0.703704	0.983936	0.990654	0.896907	0.875	0.958333	0.988372	0.985294	1	0.803279	1	0.957746	0.951847	0.94723
4690	0.945783	0.985816	0.952381	0.703704	0.983936	0.990654	0.896907	0.875	0.958333	0.988372	0.985294	1	0.803279	1	0.957746	0.951847	0.94723
4700	0.945783	0.985816	0.952381	0.703704	0.97992	0.990654	0.896907	0.875	0.9375	0.988372	0.985294	1	0.803279	1	0.957746	0.950528	0.945769
4710	0.945783	0.985816	0.952381	0.703704	0.983936	0.990654	0.896907	0.875	0.9375	0.988372	0.985294	1	0.803279	1	0.957746	0.951187	0.946499
4720	0.945783	0.985816	0.952381	0.703704	0.975904	0.990654	0.896907	0.875	0.9375	0.988372	0.985294	1	0.803279	1	0.957746	0.949868	0.945038
4730	0.945783	0.985816	0.952381	0.703704	0.975904	0.990654	0.896907	0.875	0.958333	0.988372	0.985294	1	0.803279	1	0.957746	0.950528	0.945768
4740	0.945783	0.985816	0.952381	0.703704	0.97992	0.990654	0.896907	0.883929	0.958333	0.988372	0.985294	1	0.803279	1	0.957746	0.951847	0.947216
4750	0.945783	0.985816	0.952381	0.703704	0.97992	0.990654	0.896907	0.883929	0.9375	0.988372	0.985294	1	0.803279	1	0.957746	0.951187	0.946485
4760	0.945783	0.985816	0.952381	0.703704	0.975904	0.990654	0.896907	0.883929	0.9375	0.988372	0.985294	1	0.803279	1	0.957746	0.950528	0.945756
4770	0.945783	0.985816	0.952381	0.703704	0.97992	0.990654	0.896907	0.883929	0.9375	0.988372	0.985294	1	0.803279	1	0.957746	0.951187	0.946482
4780	0.945783	0.985816	0.952381	0.703704	0.97992	0.990654	0.896907	0.883929	0.9375	0.988372	0.985294	1	0.803279	1	0.957746	0.951187	0.946485
4790	0.951807	0.985816	0.952381	0.703704	0.97992	0.990654	0.896907	0.883929	0.9375	0.988372	0.985294	1	0.803279	1	0.957746	0.951847	0.947205
4800	0.951807	0.985816	0.952381	0.703704	0.97992	0.990654	0.896907	0.883929	0.9375	0.988372	0.985294	1	0.803279	1	0.957746	0.951847	0.947205
4810	0.951807	0.985816	0.952381	0.703704	0.97992	0.990654	0.896907	0.883929	0.9375	0.988372	0.985294	1	0.803279	1	0.957746	0.951847	0.947205
4820	0.951807	0.985816	0.952381	0.703704	0.97992	0.990654	0.896907	0.883929	0.9375	0.988372	0.985294	1	0.803279	1	0.957746	0.951847	0.947205
4830	0.945783	0.985816	0.952381	0.703704	0.97992	0.990654	0.896907	0.883929	0.9375	0.988372	0.985294	1	0.803279	1	0.957746	0.951187	0.946485
4840	0.951807	0.985816	0.952381	0.703704	0.97992	0.990654	0.896907	0.883929	0.9375	0.988372	0.985294	1	0.819672	1	0.957746	0.952507	0.947926
4850	0.951807	0.985816	0.952381	0.703704	0.97992	0.990654	0.896907	0.883929	0.9375	0.988372	0.985294	1	0.803279	1	0.957746	0.951847	0.947205
4860	0.951807	0.985816	0.952381	0.703704	0.97992	0.990654	0.896907	0.883929	0.9375	0.988372	0.985294	1	0.836066	1	0.957746	0.953166	0.948648
4870	0.951807	0.985816	0.952381	0.703704	0.97992	0.990654	0.896907	0.883929	0.9375	0.988372	0.985294	1	0.836066	1	0.957746	0.953166	0.948648
4880	0.951807	0.985816	0.952381	0.703704	0.97992	0.990654	0.896907	0.883929	0.9375	0.988372	0.985294	1	0.836066	1	0.957746	0.953166	0.948648
4890	0.951807	0.985816	0.952381	0.703704	0.97992	0.990654	0.896907	0.883929	0.9375	0.988372	0.985294	1	0.836066	1	0.957746	0.953166	0.948648
4900	0.951807	0.985816	0.952381	0.703704	0.97992	0.990654	0.896907	0.883929	0.9375	0.988372	0.985294	1	0.836066	1	0.957746	0.953166	0.948644
4910	0.951807	0.985816	0.952381	0.703704	0.97992	0.990654	0.896907	0.883929	0.9375	0.988372	0.985294	1	0.836066	1	0.957746	0.953166	0.948644
4920	0.951807	0.985816	0.952381	0.703704	0.97992	0.990654	0.896907	0.875	0.9375	0.988372	0.985294	1	0.819672	1	0.957746	0.951847	0.94721
4930	0.951807	0.985816	0.952381	0.703704	0.97992	0.990654	0.896907	0.875	0.9375	0.988372	0.985294	1	0.819672	1	0.957746	0.951847	0.94721
4940	0.951807	0.985816	0.952381	0.703704	0.97992	0.990654	0.896907	0.875	0.9375	0.988372	0.985294	1	0.836066	1	0.957746	0.952507	0.947932
4950	0.951807	0.985816	0.952381	0.703704	0.97992	0.990654	0.896907	0.875	0.9375	0.988372	0.985294	1	0.836066	1	0.957746	0.952507	0.947932
4960	0.951807	0.985816	0.952381	0.703704	0.97992	0.990654	0.896907	0.875	0.9375	0.988372	0.985294	1	0.836066	1	0.957746	0.952507	0.947932
4970	0.951807	0.985816	0.952381	0.703704	0.97992	0.990654	0.896907	0.875	0.9375	0.988372	0.985294	1	0.836066	1	0.957746	0.952507	0.947932
4980	0.951807	0.985816	0.952381	0.703704	0.97992	0.990654	0.896907	0.875	0.9375	0.988372	0.985294	1	0.852459	1	0.957746	0.953166	0.948655
4990	0.951807	0.985816	0.952381	0.703704	0.97992	0.990654	0.896907	0.875	0.9375	0.988372	0.985294	1	0.836066	1	0.957746	0.952507	0.947932
5000	0.951807	0.985816	0.952381	0.703704	0.97992	0.990654	0.896907	0.875	0.9375	0.988372	0.985294	1	0.819672	1	0.957746	0.951847	0.94721
5010	0.951807	0.985816	0.952381	0.703704	0.97992	0.990654	0.896907	0.875	0.9375	0.988372	0.985294	1	0.819672	1	0.957746	0.951847	0.94721
5020	0.951807	0.985816	0.952381	0.703704	0.97992	0.990654	0.896907	0.875	0.9375	0.988372	0.985294	1	0.819672	1	0.957746	0.951847	0.94721
5030	0.951807	0.985816	0.952381	0.703704	0.97992	0.990654	0.896907	0.875	0.9375	0.988372	0.985294	1	0.836066	1	0.957746	0.952507	0.947932
5040	0.951807	0.985816	0.952381	0.703704	0.97992	0.990654	0.896907	0.875	0.9375	0.988372	0.985294	1	0.836066	1	0.957746	0.952507	0.947932
5050	0.951807	0.985816	0.952381	0.703704	0.97992	0.990654	0.896907	0.875	0.9375	0.988372	0.985294	1	0.836066	1	0.957746	0.952507	0.947932
5060	0.951807	0.985816	0.952381	0.703704	0.97992	0.990654	0.896907	0.875	0.9375	0.988372	0.985294	1	0.836066	1	0.957746	0.952507	0.947932
5070	0.951807	0.985816	0.952381	0.703704	0.97992	0.990654	0.896907	0.875	0.9375	0.988372	0.985294	1	0.836066	1	0.957746	0.952507	0.947932
5080	0.951807	0.992908	0.952381	0.703704	0.97992	0.990654	0.896907	0.875	0.9375	0.988372	0.985294	1	0.836066	1	0.957746	0.953166	0.948654
5090	0.951807	0.992908	0.952381	0.703704	0.97992	0.990654	0.896907	0.875	0.9375	0.988372	0.985294	1	0.819672	1	0.957746	0.952507	0.947932
5100	0.951807	0.992908	0.952381	0.703704	0.97992	0.990654	0.896907	0.883929	0.9375	0.988372	0.985294	1	0.819672	1	0.957746	0.953166	0.948648
5110	0.951807	0.992908	0.952381	0.703704	0.97992	0.990654	0.896907	0.883929	0.9375	0.988372	0.985294	1	0.819672	1	0.957746	0.953166	0.948648
5120	0.951807	0.992908	0.952381	0.703704	0.97992	0.990654	0.896907	0.883929	0.9375	0.988372	0.985294	1	0.819672	1	0.957746	0.953166	0.948646
5130	0.951807	0.992908	0.952381	0.703704	0.97992	0.990654	0.896907	0.883929	0.9375	0.988372	0.985294	1	0.819672	1	0.957746	0.953166	0.948646
5140	0.951807	0.992908	0.952381	0.703704	0.97992	0.990654	0.896907	0.883929	0.9375	0.988372	0.985294	1	0.819672	1	0.957746	0.953166	0.948646
5150	0.951807	0.992908	0.952381	0.703704	0.97992	0.990654	0.907216	0.883929	0.9375	0.988372	0.985294	1	0.819672	1	0.957746	0.953826	0.949366
5160	0.951807	0.992908	0.952381	0.703704	0.97992	0.990654	0.896907	0.875	0.9375	0.988372	0.985294	1	0.819672	1	0.957746	0.952507	0.947932
5170	0.951807	0.992908	0.952381	0.703704	0.97992	0.990654	0.896907	0.875	0.9375	0.988372	0.985294	1	0.819672	1	0.957746	0.952507	0.947932
5180	0.951807	0.992908	0.952381	0.703704	0.97992	0.990654	0.896907	0.883929	0.9375	0.988372	0.985294	1	0.819672	1	0.957746	0.953166	0.948648
5190	0.951807	0.992908	0.952381	0.703704	0.97992	0.990654	0.896907	0.875	0.9375	0.988372	0.985294	1	0.819672	1	0.957746	0.952507	0.947932
5200	0.951807	0.992908	0.952381	0.703704	0.97992	0.990654	0.896907	0.875	0.9375	0.988372	0.985294	1	0.819672	1	0.957746	0.952507	0.947932
5210	0.951807	0.992908	0.952381	0.703704	0.97992	0.990654	0.896907	0.875	0.9375	0.988372	0.985294	1	0.819672	1	0.957746	0.952507	0.947932
5220	0.951807	0.992908	0.952381	0.703704	0.97992	0.990654	0.896907	0.883929	0.9375	0.988372	0.985294	1	0.819672	1	0.957746	0.953166	0.948648
5230	0.951807	0.992908	0.952381	0.703704	0.97992	0.990654	0.896907	0.875	0.9375	0.988372	0.985294	1	0.819672	1	0.957746	0.952507	0.947932
5240	0.951807	0.992908	0.952381	0.703704	0.97992	0.990654	0.896907	0.875	0.9375	0.988372	0.985294	1	0.819672	1	0.957746	0.952507	0.947932
5250	0.951807	0.992908	0.952381	0.703704	0.97992	0.990654	0.896907	0.875	0.9375	0.988372	0.985294	1	0.819672	1	0.957746	0.952507	0.947932
5260	0.951807	0.992908	0.952381	0.703704	0.97992	0.990654	0.896907	0.875	0.9375	0.988372	0.985294	1	0.819672	1	0.957746	0.952507	0.947932
5270	0.951807	0.992908	0.952381	0.703704	0.97992	0.990654	0.896907	0.883929	0.9375	0.988372	0.985294	1	0.819672	1	0.957746	0.953166	0.948648
5280	0.951807	0.992908	0.952381	0.703704	0.97992	0.990654	0.896907	0.883929	0.9375	0.988372	0.985294	1	0.819672	1	0.957746	0.953166	0.948648
5290	0.951807	0.992908	0.952381	0.703704	0.97992	0.990654	0.896907	0.883929	0.9375	0.988372	0.985294	1	0.819672	1	0.957746	0.953166	0.948648
5300	0.951807	0.985816	0.952381	0.703704	0.97992	0.990654	0.896907	0.883929	0.9375	0.988372	0.985294	1	0.819672	1	0.957746	0.952507	0.94793
5310	0.951807	0.985816	0.952381	0.703704	0.97992	0.990654	0.896907	0.883929	0.9375	0.988372	0.985294	1	0.836066	1	0.957746	0.953166	0.948651
5320	0.951807	0.985816	0.952381	0.703704	0.97992	0.990654	0.896907	0.875	0.9375	0.988372	0.985294	1	0.819672	1	0.957746	0.951847	0.947205
5330	0.951807	0.985816	0.952381	0.703704	0.983936	0.990654	0.896907	0.883929	0.9375	0.988372	0.985294	1	0.836066	1	0.957746	0.953826	0.949371
5340	0.951807	0.985816	0.952381	0.703704	0.983936	0.990654	0.896907	0.883929	0.9375	0.988372	0.985294	1	0.836066	1	0.957746	0.953826	0.949371
5350	0.951807	0.992908	0.952381	0.703704	0.983936	0.990654	0.896907	0.875	0.9375	0.988372	0.985294	1	0.836066	1	0.957746	0.953826	0.949378
5360	0.951807	0.992908	0.952381	0.703704	0.983936	0.990654	0.896907	0.883929	0.9375	0.988372	0.985294	1	0.836066	1	0.957746	0.954485	0.950094
5370	0.951807	0.992908	0.952381	0.703704	0.983936	0.990654	0.896907	0.875	0.9375	0.988372	0.985294	1	0.836066	1	0.957746	0.953826	0.949375
5380	0.951807	0.985816	0.952381	0.703704	0.983936	0.990654	0.896907	0.866071	0.9375	0.988372	0.985294	1	0.836066	1	0.957746	0.952507	0.947937
5390	0.951807	0.992908	0.952381	0.703704	0.983936	0.990654	0.896907	0.866071	0.9375	0.988372	0.985294	1	0.819672	1	0.957746	0.952507	0.947937
5400	0.951807	0.985816	0.952381	0.703704	0.97992	0.990654	0.896907	0.866071	0.9375	0.988372	0.985294	1	0.819672	1	0.957746	0.951187	0.946487
5410	0.951807	0.992908	0.952381	0.703704	0.983936	0.990654	0.896907	0.866071	0.9375	0.988372	0.985294	1	0.836066	1	0.957746	0.953166	0.948659
5420	0.951807	0.985816	0.952381	0.703704	0.983936	0.990654	0.896907	0.866071	0.9375	0.988372	0.985294	1	0.836066	1	0.957746	0.952507	0.947937
5430	0.951807	0.985816	0.952381	0.703704	0.983936	0.990654	0.896907	0.866071	0.9375	0.988372	0.985294	1	0.836066	1	0.957746	0.952507	0.947937
5440	0.951807	0.985816	0.952381	0.703704	0.983936	0.990654	0.896907	0.866071	0.9375	0.988372	0.985294	1	0.836066	1	0.957746	0.952507	0.947937
5450	0.951807	0.985816	0.952381	0.703704	0.983936	0.990654	0.896907	0.866071	0.9375	0.988372	0.985294	1	0.836066	1	0.957746	0.952507	0.947937
5460	0.951807	0.985816	0.952381	0.703704	0.983936	0.990654	0.896907	0.866071	0.9375	0.988372	0.985294	1	0.819672	1	0.957746	0.951847	0.947215
5470	0.951807	0.985816	0.952381	0.703704	0.983936	0.990654	0.896907	0.875	0.9375	0.988372	0.985294	1	0.819672	1	0.957746	0.952507	0.947931
5480	0.951807	0.985816	0.952381	0.703704	0.983936	0.990654	0.896907	0.875	0.9375	0.988372	0.985294	1	0.819672	1	0.957746	0.952507	0.947931
5490	0.951807	0.985816	0.952381	0.703704	0.983936	0.990654	0.896907	0.875	0.9375	0.988372	0.985294	1	0.819672	1	0.957746	0.952507	0.947931
5500	0.951807	0.985816	0.952381	0.703704	0.97992	0.990654	0.896907	0.875	0.9375	0.988372	0.985294	1	0.819672	1	0.957746	0.951847	0.947203
5510	0.951807	0.985816	0.952381	0.703704	0.975904	0.990654	0.896907	0.875	0.9375	0.988372	0.985294	1	0.819672	1	0.957746	0.951187	0.946476
5520	0.951807	0.985816	0.952381	0.703704	0.975904	0.990654	0.896907	0.875	0.9375	0.988372	0.985294	1	0.819672	1	0.957746	0.951187	0.946476
5530	0.951807	0.992908	0.952381	0.703704	0.97992	0.990654	0.896907	0.875	0.9375	0.988372	0.985294	1	0.836066	1	0.957746	0.953166	0.948649
5540	0.951807	0.992908	0.952381	0.703704	0.97992	0.990654	0.896907	0.875	0.9375	0.988372	0.985294	1	0.836066	1	0.957746	0.953166	0.948649
5550	0.951807	0.992908	0.952381	0.703704	0.97992	0.990654	0.896907	0.875	0.9375	0.988372	0.985294	1	0.852459	1	0.957746	0.953826	0.949373
5560	0.951807	0.992908	0.952381	0.703704	0.97992	0.990654	0.896907	0.875	0.9375	0.988372	0.985294	1	0.852459	1	0.957746	0.953826	0.949373
5570	0.951807	0.992908	0.952381	0.703704	0.97992	0.990654	0.896907	0.875	0.9375	0.988372	0.985294	1	0.852459	1	0.957746	0.953826	0.949373
5580	0.951807	0.992908	0.952381	0.703704	0.97992	0.990654	0.896907	0.875	0.9375	0.988372	0.985294	1	0.852459	1	0.957746	0.953826	0.949373
5590	0.945783	0.985816	0.952381	0.703704	0.97992	0.990654	0.896907	0.875	0.9375	0.988372	0.985294	1	0.852459	1	0.957746	0.952507	0.947928
5600	0.945783	0.985816	0.952381	0.703704	0.975904	0.990654	0.896907	0.875	0.9375	0.988372	0.985294	1	0.836066	1	0.957746	0.951187	0.946478
5610	0.945783	0.985816	0.952381	0.703704	0.975904	0.990654	0.896907	0.875	0.9375	0.988372	0.985294	1	0.836066	1	0.957746	0.951187	0.946478
5620	0.945783	0.985816	0.952381	0.703704	0.975904	0.990654	0.896907	0.875	0.9375	0.988372	0.985294	1	0.852459	1	0.957746	0.951847	0.947202
5630	0.945783	0.985816	0.952381	0.703704	0.975904	0.990654	0.896907	0.875	0.9375	0.988372	0.985294	1	0.852459	1	0.957746	0.951847	0.947202
5640	0.945783	0.985816	0.952381	0.703704	0.975904	0.990654	0.896907	0.875	0.9375	0.988372	0.985294	1	0.852459	1	0.957746	0.951847	0.947202
5650	0.945783	0.985816	0.952381	0.703704	0.975904	0.990654	0.896907	0.875	0.9375	0.988372	0.985294	1	0.852459	1	0.957746	0.951847	0.947202
5660	0.945783	0.985816	0.952381	0.703704	0.97992	0.990654	0.896907	0.866071	0.9375	0.988372	0.985294	1	0.852459	1	0.957746	0.951847	0.947213
5670	0.945783	0.992908	0.952381	0.703704	0.97992	0.990654	0.896907	0.866071	0.9375	0.988372	0.985294	1	0.852459	1	0.957746	0.952507	0.947936
5680	0.945783	0.992908	0.952381	0.703704	0.97992	0.990654	0.896907	0.866071	0.9375	0.988372	0.985294	1	0.852459	1	0.957746	0.952507	0.947936
5690	0.945783	0.992908	0.952381	0.666667	0.97992	0.990654	0.896907	0.866071	0.9375	0.988372	0.985294	1	0.852459	1	0.957746	0.951847	0.94721
5700	0.945783	0.992908	0.952381	0.666667	0.983936	0.990654	0.907216	0.866071	0.9375	0.988372	0.985294	1	0.852459	1	0.957746	0.953166	0.948656
5710	0.945783	0.992908	0.952381	0.666667	0.97992	0.990654	0.907216	0.866071	0.9375	0.988372	0.985294	1	0.852459	1	0.957746	0.952507	0.94793
5720	0.945783	0.992908	0.952381	0.666667	0.97992	0.990654	0.907216	0.866071	0.9375	0.988372	0.985294	1	0.852459	1	0.957746	0.952507	0.94793
5730	0.945783	0.992908	0.952381	0.666667	0.983936	0.990654	0.907216	0.866071	0.9375	0.988372	0.985294	1	0.852459	1	0.957746	0.953166	0.948656
5740	0.945783	0.992908	0.952381	0.666667	0.983936	0.990654	0.907216	0.866071	0.9375	0.988372	0.985294	1	0.852459	1	0.957746	0.953166	0.948656
5750	0.945783	0.992908	0.952381	0.666667	0.983936	0.990654	0.907216	0.866071	0.9375	0.988372	0.985294	1	0.852459	1	0.957746	0.953166	0.948656
5760	0.945783	0.992908	0.952381	0.666667	0.983936	0.990654	0.896907	0.866071	0.9375	0.988372	0.985294	1	0.852459	1	0.957746	0.952507	0.947936
5770	0.945783	0.992908	0.952381	0.666667	0.97992	0.990654	0.896907	0.866071	0.9375	0.988372	0.985294	1	0.852459	1	0.957746	0.951847	0.94721
5780	0.945783	0.992908	0.952381	0.666667	0.975904	0.990654	0.896907	0.866071	0.9375	0.988372	0.985294	1	0.852459	1	0.957746	0.951187	0.946484
5790	0.945783	0.992908	0.952381	0.666667	0.97992	0.990654	0.896907	0.866071	0.9375	0.988372	0.985294	1	0.852459	1	0.957746	0.951847	0.94721
5800	0.945783	0.992908	0.952381	0.666667	0.97992	0.990654	0.896907	0.866071	0.9375	0.988372	0.985294	1	0.852459	1	0.957746	0.951847	0.94721
5810	0.945783	0.992908	0.952381	0.666667	0.983936	0.990654	0.896907	0.866071	0.9375	0.988372	0.985294	1	0.852459	1	0.957746	0.952507	0.947936
5820	0.945783	0.992908	0.952381	0.666667	0.97992	0.990654	0.896907	0.866071	0.9375	0.988372	0.985294	1	0.852459	1	0.957746	0.951847	0.94721
5830	0.945783	0.992908	0.952381	0.666667	0.983936	0.990654	0.896907	0.866071	0.9375	0.988372	0.985294	1	0.852459	1	0.957746	0.952507	0.947936
5840	0.945783	0.992908	0.952381	0.666667	0.983936	0.990654	0.896907	0.866071	0.9375	0.988372	0.985294	1	0.852459	1	0.957746	0.952507	0.947936
5850	0.945783	0.992908	0.952381	0.666667	0.97992	0.990654	0.896907	0.866071	0.9375	0.988372	0.985294	1	0.836066	1	0.957746	0.951187	0.946486
5860	0.945783	0.992908	0.952381	0.666667	0.97992	0.990654	0.896907	0.866071	0.9375	0.988372	0.985294	1	0.836066	1	0.957746	0.951187	0.946486
5870	0.945783	0.992908	0.952381	0.666667	0.97992	0.990654	0.896907	0.866071	0.9375	0.988372	0.985294	1	0.836066	1	0.957746	0.951187	0.946486
5880	0.945783	0.992908	0.952381	0.666667	0.97992	0.990654	0.896907	0.866071	0.9375	0.988372	0.985294	1	0.836066	1	0.957746	0.951187	0.946486
5890	0.945783	0.992908	0.952381	0.666667	0.97992	0.990654	0.896907	0.866071	0.9375	0.988372	0.985294	1	0.836066	1	0.957746	0.951187	0.946486
5900	0.945783	0.992908	0.952381	0.666667	0.97992	0.990654	0.896907	0.866071	0.9375	0.988372	0.985294	1	0.836066	1	0.957746	0.951187	0.946486
5910	0.945783	0.992908	0.952381	0.666667	0.97992	0.990654	0.896907	0.866071	0.9375	0.988372	0.985294	1	0.852459	1	0.957746	0.951847	0.94721
5920	0.945783	0.992908	0.952381	0.666667	0.97992	0.990654	0.896907	0.866071	0.9375	0.988372	0.985294	1	0.836066	1	0.957746	0.951187	0.946486
5930	0.945783	0.992908	0.952381	0.666667	0.97992	0.990654	0.896907	0.866071	0.9375	0.988372	0.985294	1	0.836066	1	0.957746	0.951187	0.946486
5940	0.945783	0.992908	0.952381	0.666667	0.97992	0.990654	0.896907	0.866071	0.9375	0.988372	0.985294	1	0.836066	1	0.957746	0.951187	0.946486
5950	0.945783	0.992908	0.952381	0.666667	0.97992	0.990654	0.896907	0.866071	0.9375	0.988372	0.985294	1	0.852459	1	0.957746	0.951847	0.94721
5960	0.945783	0.992908	0.952381	0.666667	0.97992	0.990654	0.896907	0.875	0.9375	0.988372	0.985294	1	0.852459	1	0.957746	0.952507	0.947926
5970	0.945783	0.992908	0.952381	0.666667	0.97992	0.990654	0.896907	0.866071	0.9375	0.988372	0.985294	1	0.852459	1	0.957746	0.951847	0.947211
5980	0.945783	0.992908	0.952381	0.666667	0.97992	0.990654	0.896907	0.866071	0.9375	0.988372	0.985294	1	0.852459	1	0.957746	0.951847	0.947211
5990	0.945783	0.992908	0.952381	0.666667	0.983936	0.990654	0.896907	0.866071	0.9375	0.988372	0.985294	1	0.836066	1	0.957746	0.951847	0.947213
6000	0.945783	0.992908	0.952381	0.666667	0.983936	0.990654	0.896907	0.866071	0.9375	0.988372	0.985294	1	0.852459	1	0.957746	0.952507	0.947936
6010	0.945783	0.985816	0.952381	0.666667	0.975904	0.990654	0.896907	0.866071	0.9375	0.988372	0.985294	1	0.852459	1	0.957746	0.950528	0.945762
6020	0.945783	0.985816	0.952381	0.666667	0.975904	0.990654	0.896907	0.866071	0.9375	0.988372	0.985294	1	0.852459	1	0.957746	0.950528	0.945762
6030	0.945783	0.985816	0.952381	0.666667	0.975904	0.990654	0.896907	0.866071	0.9375	0.988372	0.985294	1	0.852459	1	0.957746	0.950528	0.945762
6040	0.945783	0.985816	0.952381	0.666667	0.975904	0.990654	0.896907	0.866071	0.9375	0.988372	0.985294	1	0.852459	1	0.957746	0.950528	0.945762
6050	0.945783	0.985816	0.952381	0.666667	0.975904	0.990654	0.896907	0.866071	0.9375	0.988372	0.985294	1	0.852459	1	0.957746	0.950528	0.945762
6060	0.945783	0.985816	0.952381	0.666667	0.975904	0.990654	0.896907	0.866071	0.9375	0.988372	0.985294	1	0.836066	1	0.957746	0.949868	0.945037
6070	0.945783	0.985816	0.952381	0.666667	0.975904	0.990654	0.896907	0.866071	0.9375	0.988372	0.985294	1	0.836066	1	0.957746	0.949868	0.945037
6080	0.945783	0.985816	0.952381	0.666667	0.971888	0.990654	0.896907	0.866071	0.9375	0.988372	0.985294	1	0.836066	1	0.957746	0.949208	0.944312
6090	0.945783	0.985816	0.952381	0.666667	0.971888	0.990654	0.896907	0.866071	0.9375	0.988372	0.985294	1	0.836066	1	0.957746	0.949208	0.944312
6100	0.945783	0.985816	0.952381	0.666667	0.971888	0.990654	0.896907	0.866071	0.9375	0.988372	0.985294	1	0.836066	1	0.957746	0.949208	0.944312
6110	0.945783	0.985816	0.952381	0.666667	0.971888	0.990654	0.896907	0.866071	0.9375	0.988372	0.985294	1	0.836066	1	0.957746	0.949208	0.944312
6120	0.945783	0.985816	0.952381	0.666667	0.971888	0.990654	0.896907	0.866071	0.9375	0.988372	0.985294	1	0.836066	1	0.957746	0.949208	0.944312
6130	0.945783	0.985816	0.952381	0.666667	0.971888	0.990654	0.896907	0.866071	0.9375	0.988372	0.985294	1	0.836066	1	0.957746	0.949208	0.944312
6140	0.945783	0.985816	0.952381	0.666667	0.971888	0.990654	0.896907	0.866071	0.9375	0.988372	0.985294	1	0.836066	1	0.957746	0.949208	0.944312
6150	0.945783	0.985816	0.952381	0.666667	0.975904	0.990654	0.896907	0.866071	0.9375	0.988372	0.985294	1	0.836066	1	0.957746	0.949868	0.945037
6160	0.945783	0.985816	0.952381	0.666667	0.975904	0.990654	0.896907	0.866071	0.9375	0.988372	0.985294	1	0.836066	1	0.957746	0.949868	0.945037
6170	0.945783	0.985816	0.952381	0.666667	0.975904	0.990654	0.896907	0.866071	0.9375	0.988372	0.985294	1	0.836066	1	0.957746	0.949868	0.945041
6180	0.945783	0.985816	0.952381	0.666667	0.975904	0.990654	0.896907	0.866071	0.9375	0.988372	0.985294	1	0.836066	1	0.957746	0.949868	0.945042
6190	0.945783	0.985816	0.952381	0.666667	0.975904	0.990654	0.896907	0.875	0.9375	0.988372	0.985294	1	0.836066	1	0.957746	0.950528	0.945758
6200	0.945783	0.985816	0.952381	0.666667	0.975904	0.990654	0.896907	0.875	0.9375	0.988372	0.985294	1	0.836066	1	0.957746	0.950528	0.945758
6210	0.945783	0.985816	0.952381	0.666667	0.975904	0.990654	0.896907	0.875	0.9375	0.988372	0.985294	1	0.836066	1	0.957746	0.950528	0.945758
6220	0.945783	0.985816	0.952381	0.666667	0.975904	0.990654	0.896907	0.875	0.9375	0.988372	0.985294	1	0.836066	1	0.957746	0.950528	0.945758
6230	0.945783	0.985816	0.952381	0.666667	0.975904	0.990654	0.896907	0.875	0.9375	0.988372	0.985294	1	0.836066	1	0.957746	0.950528	0.945758
6240	0.945783	0.985816	0.952381	0.666667	0.975904	0.990654	0.896907	0.875	0.9375	0.988372	0.985294	1	0.836066	1	0.957746	0.950528	0.945758
6250	0.945783	0.985816	0.952381	0.666667	0.975904	0.990654	0.896907	0.875	0.9375	0.988372	0.985294	1	0.836066	1	0.957746	0.950528	0.945758
6260	0.945783	0.985816	0.952381	0.666667	0.975904	0.990654	0.896907	0.875	0.9375	0.988372	0.985294	1	0.836066	1	0.957746	0.950528	0.945756
6270	0.945783	0.985816	0.952381	0.666667	0.975904	0.990654	0.896907	0.875	0.9375	0.988372	0.985294	1	0.836066	1	0.957746	0.950528	0.945756
6280	0.945783	0.985816	0.952381	0.666667	0.975904	0.990654	0.896907	0.875	0.9375	0.988372	0.985294	1	0.836066	1	0.957746	0.950528	0.945756
6290	0.945783	0.985816	0.952381	0.666667	0.975904	0.990654	0.896907	0.875	0.9375	0.988372	0.985294	1	0.836066	1	0.957746	0.950528	0.945756
6300	0.945783	0.985816	0.952381	0.666667	0.975904	0.990654	0.896907	0.875	0.9375	0.988372	0.985294	1	0.819672	1	0.957746	0.949868	0.945033
6310	0.945783	0.985816	0.952381	0.666667	0.975904	0.990654	0.896907	0.875	0.9375	0.988372	0.985294	1	0.819672	1	0.957746	0.949868	0.945033
6320	0.945783	0.985816	0.952381	0.666667	0.975904	0.990654	0.896907	0.875	0.9375	0.988372	0.985294	1	0.819672	1	0.957746	0.949868	0.945033
6330	0.945783	0.985816	0.952381	0.666667	0.97992	0.990654	0.896907	0.875	0.9375	0.988372	0.985294	1	0.836066	1	0.957746	0.951187	0.946483
6340	0.945783	0.985816	0.952381	0.666667	0.975904	0.990654	0.896907	0.875	0.9375	0.988372	0.985294	1	0.836066	1	0.957746	0.950528	0.945756
6350	0.945783	0.985816	0.952381	0.666667	0.975904	0.990654	0.896907	0.875	0.9375	0.988372	0.985294	1	0.819672	1	0.957746	0.949868	0.945033
6360	0.945783	0.985816	0.952381	0.666667	0.975904	0.990654	0.896907	0.875	0.9375	0.988372	0.985294	1	0.819672	1	0.957746	0.949868	0.945033
6370	0.945783	0.985816	0.952381	0.666667	0.975904	0.990654	0.896907	0.875	0.9375	0.988372	0.985294	1	0.819672	1	0.957746	0.949868	0.945029
6380	0.945783	0.985816	0.952381	0.666667	0.975904	0.990654	0.896907	0.875	0.9375	0.988372	0.985294	1	0.819672	1	0.957746	0.949868	0.945029
6390	0.945783	0.985816	0.952381	0.666667	0.975904	0.990654	0.896907	0.875	0.9375	0.988372	0.985294	1	0.819672	1	0.957746	0.949868	0.945033
6400	0.945783	0.985816	0.952381	0.666667	0.975904	0.990654	0.896907	0.875	0.9375	0.988372	0.985294	1	0.836066	1	0.957746	0.950528	0.945756
6410	0.945783	0.985816	0.952381	0.666667	0.975904	0.990654	0.896907	0.875	0.9375	0.988372	0.985294	1	0.836066	1	0.957746	0.950528	0.945756
6420	0.945783	0.985816	0.952381	0.666667	0.975904	0.990654	0.896907	0.875	0.9375	0.988372	0.985294	1	0.836066	1	0.957746	0.950528	0.945756
6430	0.945783	0.985816	0.952381	0.666667	0.975904	0.990654	0.896907	0.875	0.9375	0.988372	0.985294	1	0.836066	1	0.957746	0.950528	0.945756
6440	0.945783	0.985816	0.952381	0.666667	0.975904	0.990654	0.896907	0.875	0.9375	0.988372	0.985294	1	0.836066	1	0.957746	0.950528	0.945755
6450	0.945783	0.985816	0.952381	0.666667	0.975904	0.990654	0.896907	0.875	0.9375	0.988372	0.985294	1	0.836066	1	0.957746	0.950528	0.945755
6460	0.945783	0.985816	0.952381	0.666667	0.975904	0.990654	0.896907	0.875	0.9375	0.988372	0.985294	1	0.836066	1	0.957746	0.950528	0.945752
6470	0.945783	0.985816	0.952381	0.666667	0.975904	0.990654	0.896907	0.875	0.9375	0.988372	0.985294	1	0.836066	1	0.957746	0.950528	0.945752
6480	0.945783	0.985816	0.952381	0.666667	0.975904	0.990654	0.896907	0.875	0.9375	0.988372	0.985294	1	0.836066	1	0.957746	0.950528	0.945755
6490	0.945783	0.985816	0.952381	0.666667	0.975904	0.990654	0.896907	0.875	0.9375	0.988372	0.985294	1	0.836066	1	0.957746	0.950528	0.945755
6500	0.945783	0.985816	0.952381	0.666667	0.975904	0.990654	0.896907	0.875	0.9375	0.988372	0.985294	1	0.836066	1	0.957746	0.950528	0.945755
6510	0.945783	0.985816	0.952381	0.666667	0.975904	0.990654	0.896907	0.875	0.9375	0.988372	0.985294	1	0.836066	1	0.957746	0.950528	0.945755
6520	0.945783	0.985816	0.952381	0.666667	0.975904	0.990654	0.896907	0.875	0.9375	0.988372	0.985294	1	0.836066	1	0.957746	0.950528	0.945756
6530	0.945783	0.985816	0.952381	0.666667	0.975904	0.990654	0.896907	0.875	0.9375	0.988372	0.985294	1	0.836066	1	0.957746	0.950528	0.945756
6540	0.945783	0.985816	0.952381	0.666667	0.975904	0.990654	0.896907	0.875	0.9375	0.988372	0.985294	1	0.836066	1	0.957746	0.950528	0.945756
6550	0.945783	0.985816	0.952381	0.666667	0.975904	0.990654	0.896907	0.875	0.9375	0.988372	0.985294	1	0.836066	1	0.957746	0.950528	0.945756
6560	0.945783	0.985816	0.952381	0.666667	0.975904	0.990654	0.896907	0.875	0.9375	0.988372	0.985294	1	0.836066	1	0.957746	0.950528	0.945753
6570	0.945783	0.985816	0.952381	0.666667	0.975904	0.990654	0.896907	0.875	0.9375	0.988372	0.985294	1	0.836066	1	0.957746	0.950528	0.945752
6580	0.945783	0.985816	0.952381	0.666667	0.97992	0.990654	0.896907	0.875	0.9375	0.988372	0.985294	1	0.836066	1	0.957746	0.951187	0.946479
6590	0.945783	0.985816	0.952381	0.666667	0.97992	0.990654	0.896907	0.875	0.9375	0.988372	0.985294	1	0.836066	1	0.957746	0.951187	0.946479
6600	0.945783	0.985816	0.952381	0.666667	0.97992	0.990654	0.896907	0.875	0.9375	0.988372	0.985294	1	0.836066	1	0.957746	0.951187	0.946483
6610	0.945783	0.985816	0.952381	0.666667	0.97992	0.990654	0.896907	0.875	0.9375	0.988372	0.985294	1	0.836066	1	0.957746	0.951187	0.946479
6620	0.945783	0.985816	0.952381	0.666667	0.97992	0.990654	0.896907	0.875	0.9375	0.988372	0.985294	1	0.836066	1	0.957746	0.951187	0.946478
6630	0.945783	0.985816	0.952381	0.666667	0.975904	0.990654	0.896907	0.875	0.9375	0.988372	0.985294	1	0.836066	1	0.957746	0.950528	0.945752
6640	0.945783	0.985816	0.952381	0.666667	0.975904	0.990654	0.896907	0.875	0.9375	0.988372	0.985294	1	0.836066	1	0.957746	0.950528	0.945752
6650	0.945783	0.985816	0.952381	0.666667	0.975904	0.990654	0.896907	0.875	0.9375	0.988372	0.985294	1	0.836066	1	0.957746	0.950528	0.945752
6660	0.945783	0.985816	0.952381	0.666667	0.975904	0.990654	0.896907	0.875	0.9375	0.988372	0.985294	1	0.836066	1	0.957746	0.950528	0.945752
6670	0.945783	0.985816	0.952381	0.666667	0.975904	0.990654	0.896907	0.875	0.9375	0.988372	0.985294	1	0.836066	1	0.957746	0.950528	0.945752
6680	0.945783	0.985816	0.952381	0.666667	0.975904	0.990654	0.896907	0.875	0.9375	0.988372	0.985294	1	0.836066	1	0.957746	0.950528	0.945752
6690	0.945783	0.985816	0.952381	0.666667	0.975904	0.990654	0.896907	0.875	0.9375	0.988372	0.985294	1	0.836066	1	0.957746	0.950528	0.945752
6700	0.945783	0.985816	0.952381	0.666667	0.975904	0.990654	0.896907	0.875	0.9375	0.988372	0.985294	1	0.836066	1	0.957746	0.950528	0.945752
6710	0.945783	0.985816	0.952381	0.666667	0.975904	0.990654	0.896907	0.875	0.9375	0.988372	0.985294	1	0.836066	1	0.957746	0.950528	0.945752
6720	0.945783	0.985816	0.952381	0.666667	0.975904	0.990654	0.896907	0.875	0.9375	0.988372	0.985294	1	0.836066	1	0.957746	0.950528	0.945752
6730	0.945783	0.985816	0.952381	0.666667	0.975904	0.990654	0.896907	0.875	0.9375	0.988372	0.985294	1	0.836066	1	0.957746	0.950528	0.945752
6740	0.945783	0.985816	0.952381	0.666667	0.975904	0.990654	0.896907	0.875	0.9375	0.988372	0.985294	1	0.836066	1	0.957746	0.950528	0.945752
6750	0.945783	0.985816	0.952381	0.666667	0.97992	0.990654	0.896907	0.875	0.9375	0.988372	0.985294	1	0.836066	1	0.957746	0.951187	0.946478
6760	0.945783	0.985816	0.952381	0.666667	0.97992	0.990654	0.896907	0.875	0.9375	0.988372	0.985294	1	0.836066	1	0.957746	0.951187	0.946478
6770	0.945783	0.985816	0.952381	0.666667	0.97992	0.990654	0.896907	0.875	0.9375	0.988372	0.985294	1	0.836066	1	0.957746	0.951187	0.946478
6780	0.945783	0.985816	0.952381	0.666667	0.97992	0.990654	0.896907	0.875	0.9375	0.988372	0.985294	1	0.836066	1	0.957746	0.951187	0.946478
6790	0.945783	0.985816	0.952381	0.666667	0.97992	0.990654	0.896907	0.875	0.9375	0.988372	0.985294	1	0.836066	1	0.957746	0.951187	0.946478
6800	0.945783	0.985816	0.952381	0.666667	0.97992	0.990654	0.896907	0.883929	0.9375	0.988372	0.985294	1	0.836066	1	0.957746	0.951847	0.947193
6810	0.945783	0.985816	0.952381	0.666667	0.97992	0.990654	0.896907	0.883929	0.9375	0.988372	0.985294	1	0.836066	1	0.957746	0.951847	0.947193
6820	0.945783	0.985816	0.952381	0.666667	0.97992	0.990654	0.896907	0.883929	0.9375	0.988372	0.985294	1	0.836066	1	0.957746	0.951847	0.947193
6830	0.945783	0.985816	0.952381	0.666667	0.97992	0.990654	0.896907	0.883929	0.9375	0.988372	0.985294	1	0.836066	1	0.957746	0.951847	0.947193
6840	0.945783	0.985816	0.952381	0.666667	0.97992	0.990654	0.896907	0.883929	0.9375	0.988372	0.985294	1	0.836066	1	0.957746	0.951847	0.947193
6850	0.945783	0.985816	0.952381	0.666667	0.97992	0.990654	0.896907	0.883929	0.9375	0.988372	0.985294	1	0.836066	1	0.957746	0.951847	0.947193
6860	0.945783	0.985816	0.952381	0.666667	0.97992	0.990654	0.896907	0.883929	0.9375	0.988372	0.985294	1	0.836066	1	0.957746	0.951847	0.947193
6870	0.945783	0.985816	0.952381	0.666667	0.97992	0.990654	0.896907	0.883929	0.9375	0.988372	0.985294	1	0.836066	1	0.957746	0.951847	0.947193
6880	0.945783	0.985816	0.952381	0.666667	0.97992	0.990654	0.896907	0.883929	0.9375	0.988372	0.985294	1	0.836066	1	0.957746	0.951847	0.947193
6890	0.945783	0.985816	0.952381	0.666667	0.97992	0.990654	0.896907	0.883929	0.9375	0.988372	0.985294	1	0.836066	1	0.957746	0.951847	0.947193
6900	0.945783	0.985816	0.952381	0.666667	0.97992	0.990654	0.896907	0.883929	0.9375	0.988372	0.985294	1	0.836066	1	0.957746	0.951847	0.947193
6910	0.945783	0.985816	0.952381	0.666667	0.97992	0.990654	0.896907	0.883929	0.9375	0.988372	0.985294	1	0.836066	1	0.957746	0.951847	0.947193
6920	0.945783	0.985816	0.952381	0.666667	0.97992	0.990654	0.896907	0.883929	0.9375	0.988372	0.985294	1	0.836066	1	0.957746	0.951847	0.947193
6930	0.945783	0.985816	0.952381	0.666667	0.97992	0.990654	0.896907	0.883929	0.9375	0.988372	0.985294	1	0.836066	1	0.957746	0.951847	0.947195
6940	0.945783	0.985816	0.952381	0.666667	0.97992	0.990654	0.896907	0.883929	0.9375	0.988372	0.985294	1	0.836066	1	0.957746	0.951847	0.947195
6950	0.945783	0.985816	0.952381	0.666667	0.97992	0.990654	0.896907	0.883929	0.9375	0.988372	0.985294	1	0.836066	1	0.957746	0.951847	0.947195
6960	0.945783	0.985816	0.952381	0.666667	0.97992	0.990654	0.896907	0.883929	0.9375	0.988372	0.985294	1	0.836066	1	0.957746	0.951847	0.947195
6970	0.945783	0.985816	0.952381	0.666667	0.97992	0.990654	0.896907	0.883929	0.9375	0.988372	0.985294	1	0.836066	1	0.957746	0.951847	0.947195
6980	0.945783	0.985816	0.952381	0.666667	0.97992	0.990654	0.896907	0.883929	0.9375	0.988372	0.985294	1	0.836066	1	0.957746	0.951847	0.947193
6990	0.945783	0.985816	0.952381	0.666667	0.97992	0.990654	0.896907	0.883929	0.9375	0.988372	0.985294	1	0.836066	1	0.957746	0.951847	0.947193
7000	0.945783	0.985816	0.952381	0.666667	0.97992	0.990654	0.896907	0.883929	0.9375	0.988372	0.985294	1	0.836066	1	0.957746	0.951847	0.947195
7010	0.945783	0.985816	0.952381	0.666667	0.97992	0.990654	0.896907	0.883929	0.9375	0.988372	0.985294	1	0.836066	1	0.957746	0.951847	0.947195
7020	0.945783	0.985816	0.952381	0.666667	0.97992	0.990654	0.896907	0.883929	0.9375	0.988372	0.985294	1	0.836066	1	0.957746	0.951847	0.947195
7030	0.945783	0.985816	0.952381	0.703704	0.97992	0.990654	0.896907	0.883929	0.9375	0.988372	0.985294	1	0.836066	1	0.957746	0.952507	0.947921
7040	0.945783	0.985816	0.952381	0.703704	0.97992	0.990654	0.896907	0.883929	0.9375	0.988372	0.985294	1	0.836066	1	0.957746	0.952507	0.94792
7050	0.945783	0.985816	0.952381	0.703704	0.97992	0.990654	0.896907	0.883929	0.9375	0.988372	0.985294	1	0.836066	1	0.957746	0.952507	0.94792
7060	0.945783	0.985816	0.952381	0.666667	0.97992	0.990654	0.896907	0.883929	0.9375	0.988372	0.985294	1	0.836066	1	0.957746	0.951847	0.947195
7070	0.945783	0.985816	0.952381	0.666667	0.97992	0.990654	0.896907	0.883929	0.9375	0.988372	0.985294	1	0.836066	1	0.957746	0.951847	0.947195
7080	0.945783	0.985816	0.952381	0.666667	0.97992	0.990654	0.896907	0.883929	0.9375	0.988372	0.985294	1	0.836066	1	0.957746	0.951847	0.947195
7090	0.945783	0.985816	0.952381	0.666667	0.97992	0.990654	0.896907	0.883929	0.9375	0.988372	0.985294	1	0.836066	1	0.957746	0.951847	0.947195
7100	0.945783	0.985816	0.952381	0.666667	0.97992	0.990654	0.896907	0.883929	0.9375	0.988372	0.985294	1	0.836066	1	0.957746	0.951847	0.947193
7110	0.945783	0.985816	0.952381	0.666667	0.97992	0.990654	0.896907	0.883929	0.9375	0.988372	0.985294	1	0.836066	1	0.957746	0.951847	0.947193
7120	0.945783	0.985816	0.952381	0.666667	0.97992	0.990654	0.896907	0.883929	0.9375	0.988372	0.985294	1	0.836066	1	0.957746	0.951847	0.947193
7130	0.945783	0.985816	0.952381	0.666667	0.97992	0.990654	0.896907	0.875	0.9375	0.988372	0.985294	1	0.836066	1	0.957746	0.951187	0.946478
7140	0.945783	0.985816	0.952381	0.666667	0.97992	0.990654	0.896907	0.875	0.9375	0.988372	0.985294	1	0.836066	1	0.957746	0.951187	0.946478
7150	0.945783	0.985816	0.952381	0.666667	0.97992	0.990654	0.896907	0.883929	0.9375	0.988372	0.985294	1	0.836066	1	0.957746	0.951847	0.947195
7160	0.945783	0.985816	0.952381	0.703704	0.97992	0.990654	0.896907	0.883929	0.9375	0.988372	0.985294	1	0.836066	1	0.957746	0.952507	0.94792
7170	0.945783	0.985816	0.952381	0.703704	0.97992	0.990654	0.896907	0.875	0.9375	0.988372	0.985294	1	0.836066	1	0.957746	0.951847	0.947208
7180	0.945783	0.985816	0.952381	0.703704	0.97992	0.990654	0.896907	0.883929	0.9375	0.988372	0.985294	1	0.836066	1	0.957746	0.952507	0.947925
7190	0.945783	0.985816	0.952381	0.703704	0.97992	0.990654	0.896907	0.883929	0.9375	0.988372	0.985294	1	0.836066	1	0.957746	0.952507	0.947923
7200	0.945783	0.985816	0.952381	0.703704	0.97992	0.990654	0.896907	0.883929	0.9375	0.988372	0.985294	1	0.836066	1	0.957746	0.952507	0.947925
7210	0.945783	0.985816	0.952381	0.703704	0.97992	0.990654	0.896907	0.883929	0.9375	0.988372	0.985294	1	0.836066	1	0.957746	0.952507	0.947925
7220	0.945783	0.985816	0.952381	0.703704	0.975904	0.990654	0.896907	0.892857	0.9375	0.988372	0.985294	1	0.836066	1	0.957746	0.952507	0.947915
7230	0.945783	0.985816	0.952381	0.703704	0.975904	0.990654	0.896907	0.883929	0.9375	0.988372	0.985294	1	0.836066	1	0.957746	0.951847	0.947199
7240	0.945783	0.985816	0.952381	0.703704	0.975904	0.990654	0.896907	0.883929	0.9375	0.988372	0.985294	1	0.836066	1	0.957746	0.951847	0.947199
7250	0.945783	0.985816	0.952381	0.703704	0.975904	0.990654	0.896907	0.883929	0.9375	0.988372	0.985294	1	0.852459	1	0.957746	0.952507	0.947923
7260	0.945783	0.985816	0.952381	0.703704	0.975904	0.990654	0.896907	0.883929	0.9375	0.988372	0.985294	1	0.836066	1	0.957746	0.951847	0.947197
7270	0.945783	0.985816	0.952381	0.703704	0.975904	0.990654	0.896907	0.883929	0.9375	0.988372	0.985294	1	0.852459	1	0.957746	0.952507	0.947923
7280	0.945783	0.985816	0.952381	0.703704	0.97992	0.990654	0.896907	0.892857	0.9375	0.988372	0.985294	1	0.852459	1	0.957746	0.953826	0.949365
7290	0.945783	0.985816	0.952381	0.703704	0.97992	0.990654	0.896907	0.892857	0.9375	0.988372	0.985294	1	0.836066	1	0.957746	0.953166	0.948642
7300	0.945783	0.985816	0.952381	0.703704	0.97992	0.990654	0.896907	0.892857	0.9375	0.988372	0.985294	1	0.836066	1	0.957746	0.953166	0.948642
7310	0.945783	0.985816	0.952381	0.703704	0.97992	0.990654	0.896907	0.892857	0.9375	0.988372	0.985294	1	0.836066	1	0.957746	0.953166	0.948642
7320	0.945783	0.985816	0.952381	0.703704	0.97992	0.990654	0.896907	0.892857	0.9375	0.988372	0.985294	1	0.836066	1	0.957746	0.953166	0.948642
7330	0.945783	0.985816	0.952381	0.703704	0.97992	0.990654	0.896907	0.892857	0.9375	0.988372	0.985294	1	0.836066	1	0.957746	0.953166	0.948642
7340	0.945783	0.985816	0.952381	0.703704	0.97992	0.990654	0.896907	0.892857	0.9375	0.988372	0.985294	1	0.836066	1	0.957746	0.953166	0.948642
7350	0.945783	0.985816	0.952381	0.703704	0.97992	0.990654	0.896907	0.892857	0.9375	0.988372	0.985294	1	0.819672	1	0.957746	0.952507	0.94792
7360	0.945783	0.985816	0.952381	0.703704	0.97992	0.990654	0.896907	0.892857	0.9375	0.988372	0.985294	1	0.819672	1	0.957746	0.952507	0.94792
7370	0.945783	0.985816	0.952381	0.703704	0.97992	0.990654	0.896907	0.892857	0.9375	0.988372	0.985294	1	0.819672	1	0.957746	0.952507	0.94792
7380	0.945783	0.985816	0.952381	0.703704	0.97992	0.990654	0.896907	0.892857	0.9375	0.988372	0.985294	1	0.819672	1	0.957746	0.952507	0.94792
7390	0.945783	0.985816	0.952381	0.703704	0.97992	0.990654	0.896907	0.892857	0.9375	0.988372	0.985294	1	0.819672	1	0.957746	0.952507	0.94792
7400	0.945783	0.985816	0.952381	0.703704	0.975904	0.990654	0.896907	0.892857	0.9375	0.988372	0.985294	1	0.819672	1	0.957746	0.951847	0.947192
7410	0.945783	0.985816	0.952381	0.703704	0.975904	0.990654	0.896907	0.892857	0.9375	0.988372	0.985294	1	0.819672	1	0.957746	0.951847	0.947192
7420	0.945783	0.985816	0.952381	0.703704	0.975904	0.990654	0.896907	0.892857	0.9375	0.988372	0.985294	1	0.819672	1	0.957746	0.951847	0.947192
7430	0.945783	0.985816	0.952381	0.703704	0.975904	0.990654	0.896907	0.892857	0.9375	0.988372	0.985294	1	0.819672	1	0.957746	0.951847	0.947192
7440	0.945783	0.978723	0.952381	0.703704	0.975904	0.990654	0.896907	0.892857	0.9375	0.988372	0.985294	1	0.819672	1	0.957746	0.951187	0.94647
7450	0.945783	0.978723	0.952381	0.703704	0.975904	0.990654	0.896907	0.892857	0.9375	0.988372	0.985294	1	0.819672	1	0.957746	0.951187	0.946465
7460	0.945783	0.978723	0.952381	0.703704	0.975904	0.990654	0.896907	0.892857	0.9375	0.988372	0.985294	1	0.819672	1	0.957746	0.951187	0.946465
7470	0.945783	0.978723	0.952381	0.703704	0.975904	0.990654	0.896907	0.892857	0.9375	0.988372	0.985294	1	0.819672	1	0.957746	0.951187	0.946465
7480	0.945783	0.978723	0.952381	0.703704	0.975904	0.990654	0.896907	0.892857	0.9375	0.988372	0.985294	1	0.819672	1	0.957746	0.951187	0.946465
7490	0.945783	0.978723	0.952381	0.703704	0.975904	0.990654	0.896907	0.892857	0.9375	0.988372	0.985294	1	0.819672	1	0.957746	0.951187	0.946465
7500	0.945783	0.978723	0.952381	0.703704	0.975904	0.990654	0.896907	0.892857	0.9375	0.988372	0.985294	1	0.819672	1	0.957746	0.951187	0.946465
7510	0.945783	0.978723	0.952381	0.703704	0.975904	0.990654	0.896907	0.892857	0.9375	0.988372	0.985294	1	0.819672	1	0.957746	0.951187	0.946465
7520	0.945783	0.978723	0.952381	0.703704	0.975904	0.990654	0.896907	0.892857	0.9375	0.988372	0.985294	1	0.819672	1	0.957746	0.951187	0.946465
7530	0.945783	0.978723	0.952381	0.703704	0.975904	0.990654	0.896907	0.892857	0.9375	0.988372	0.985294	1	0.819672	1	0.957746	0.951187	0.946465
7540	0.945783	0.985816	0.952381	0.703704	0.975904	0.990654	0.896907	0.892857	0.9375	0.988372	0.985294	1	0.819672	1	0.957746	0.951847	0.947188
7550	0.945783	0.978723	0.952381	0.703704	0.975904	0.990654	0.896907	0.892857	0.9375	0.988372	0.985294	1	0.819672	1	0.957746	0.951187	0.946465
7560	0.945783	0.978723	0.952381	0.703704	0.97992	0.990654	0.896907	0.892857	0.9375	0.988372	0.985294	1	0.819672	1	0.957746	0.951847	0.947193
7570	0.945783	0.978723	0.952381	0.703704	0.97992	0.990654	0.896907	0.892857	0.9375	0.988372	0.985294	1	0.819672	1	0.957746	0.951847	0.947193
7580	0.945783	0.978723	0.952381	0.703704	0.97992	0.990654	0.896907	0.892857	0.9375	0.988372	0.985294	1	0.819672	1	0.957746	0.951847	0.947193
7590	0.945783	0.978723	0.952381	0.703704	0.97992	0.990654	0.896907	0.892857	0.9375	0.988372	0.985294	1	0.819672	1	0.957746	0.951847	0.947193
7600	0.945783	0.978723	0.952381	0.703704	0.97992	0.990654	0.896907	0.892857	0.9375	0.988372	0.985294	1	0.819672	1	0.957746	0.951847	0.947193
7610	0.945783	0.978723	0.952381	0.703704	0.97992	0.990654	0.896907	0.892857	0.9375	0.988372	0.985294	1	0.819672	1	0.957746	0.951847	0.947193
7620	0.945783	0.978723	0.952381	0.703704	0.971888	0.990654	0.896907	0.892857	0.9375	0.988372	0.985294	1	0.819672	1	0.957746	0.950528	0.945737
7630	0.945783	0.978723	0.952381	0.703704	0.975904	0.990654	0.896907	0.892857	0.9375	0.988372	0.985294	1	0.819672	1	0.957746	0.951187	0.946464
7640	0.945783	0.985816	0.952381	0.703704	0.971888	0.990654	0.896907	0.892857	0.9375	0.988372	0.985294	1	0.819672	1	0.957746	0.951187	0.94646
7650	0.945783	0.985816	0.952381	0.703704	0.975904	0.990654	0.896907	0.892857	0.9375	0.988372	0.985294	1	0.819672	1	0.957746	0.951847	0.947186
7660	0.945783	0.985816	0.952381	0.703704	0.975904	0.990654	0.896907	0.892857	0.9375	0.988372	0.985294	1	0.836066	1	0.957746	0.952507	0.947909
7670	0.945783	0.985816	0.952381	0.703704	0.975904	0.990654	0.896907	0.892857	0.9375	0.988372	0.985294	1	0.836066	1	0.957746	0.952507	0.947909
7680	0.945783	0.978723	0.952381	0.703704	0.975904	0.990654	0.896907	0.892857	0.9375	0.988372	0.985294	1	0.836066	1	0.957746	0.951847	0.947186
7690	0.945783	0.978723	0.952381	0.703704	0.975904	0.990654	0.896907	0.892857	0.9375	0.988372	0.985294	1	0.836066	1	0.957746	0.951847	0.947186
7700	0.945783	0.978723	0.952381	0.703704	0.975904	0.990654	0.896907	0.892857	0.9375	0.988372	0.985294	1	0.836066	1	0.957746	0.951847	0.947186
7710	0.945783	0.978723	0.952381	0.703704	0.975904	0.990654	0.896907	0.892857	0.9375	0.988372	0.985294	1	0.836066	1	0.957746	0.951847	0.94719
7720	0.945783	0.978723	0.952381	0.703704	0.975904	0.990654	0.896907	0.892857	0.9375	0.988372	0.985294	1	0.836066	1	0.957746	0.951847	0.94719
7730	0.945783	0.978723	0.952381	0.703704	0.975904	0.990654	0.896907	0.892857	0.9375	0.988372	0.985294	1	0.836066	1	0.957746	0.951847	0.94719
7740	0.945783	0.978723	0.952381	0.703704	0.975904	0.990654	0.896907	0.892857	0.9375	0.988372	0.985294	1	0.836066	1	0.957746	0.951847	0.94719
7750	0.945783	0.978723	0.952381	0.703704	0.975904	0.990654	0.896907	0.892857	0.9375	0.988372	0.985294	1	0.819672	1	0.957746	0.951187	0.946468
7760	0.945783	0.978723	0.952381	0.703704	0.975904	0.990654	0.896907	0.892857	0.9375	0.988372	0.985294	1	0.819672	1	0.957746	0.951187	0.946468
7770	0.945783	0.978723	0.952381	0.703704	0.975904	0.990654	0.896907	0.892857	0.9375	0.988372	0.985294	1	0.819672	1	0.957746	0.951187	0.946468
7780	0.945783	0.978723	0.952381	0.703704	0.975904	0.990654	0.896907	0.892857	0.9375	0.988372	0.985294	1	0.819672	1	0.957746	0.951187	0.946468
7790	0.945783	0.978723	0.952381	0.703704	0.975904	0.990654	0.896907	0.892857	0.9375	0.988372	0.985294	1	0.819672	1	0.957746	0.951187	0.946468
7800	0.945783	0.978723	0.952381	0.703704	0.975904	0.990654	0.896907	0.892857	0.9375	0.988372	0.985294	1	0.819672	1	0.957746	0.951187	0.946468
7810	0.945783	0.978723	0.952381	0.703704	0.975904	0.990654	0.896907	0.892857	0.9375	0.988372	0.985294	1	0.819672	1	0.957746	0.951187	0.946468
7820	0.945783	0.978723	0.952381	0.703704	0.975904	0.990654	0.896907	0.892857	0.9375	0.988372	0.985294	1	0.819672	1	0.957746	0.951187	0.946468
7830	0.945783	0.978723	0.952381	0.703704	0.975904	0.990654	0.896907	0.892857	0.9375	0.988372	0.985294	1	0.819672	1	0.957746	0.951187	0.946468
7840	0.945783	0.978723	0.952381	0.703704	0.975904	0.990654	0.896907	0.892857	0.9375	0.988372	0.985294	1	0.836066	1	0.957746	0.951847	0.94719
7850	0.945783	0.978723	0.952381	0.703704	0.975904	0.990654	0.896907	0.892857	0.9375	0.988372	0.985294	1	0.836066	1	0.957746	0.951847	0.94719
7860	0.945783	0.978723	0.952381	0.703704	0.975904	0.990654	0.896907	0.892857	0.9375	0.988372	0.985294	1	0.819672	1	0.957746	0.951187	0.946468
7870	0.945783	0.985816	0.952381	0.703704	0.975904	0.990654	0.896907	0.892857	0.9375	0.988372	0.985294	1	0.819672	1	0.957746	0.951847	0.94719
7880	0.945783	0.978723	0.952381	0.703704	0.975904	0.990654	0.896907	0.883929	0.9375	0.988372	0.985294	1	0.819672	1	0.957746	0.950528	0.945751
7890	0.945783	0.978723	0.952381	0.703704	0.975904	0.990654	0.896907	0.883929	0.9375	0.988372	0.985294	1	0.819672	1	0.957746	0.950528	0.945751
7900	0.945783	0.978723	0.952381	0.703704	0.975904	0.990654	0.896907	0.883929	0.9375	0.988372	0.985294	1	0.819672	1	0.957746	0.950528	0.945751
7910	0.945783	0.978723	0.952381	0.703704	0.975904	0.990654	0.896907	0.883929	0.9375	0.988372	0.985294	1	0.819672	1	0.957746	0.950528	0.945751
7920	0.945783	0.978723	0.952381	0.703704	0.975904	0.990654	0.896907	0.892857	0.9375	0.988372	0.985294	1	0.819672	1	0.957746	0.951187	0.946468
7930	0.945783	0.978723	0.952381	0.703704	0.975904	0.990654	0.896907	0.883929	0.9375	0.988372	0.985294	1	0.819672	1	0.957746	0.950528	0.945751
7940	0.945783	0.978723	0.952381	0.703704	0.975904	0.990654	0.896907	0.883929	0.9375	0.988372	0.985294	1	0.819672	1	0.957746	0.950528	0.945751
7950	0.945783	0.985816	0.952381	0.703704	0.975904	0.990654	0.896907	0.883929	0.9375	0.988372	0.985294	1	0.819672	1	0.957746	0.951187	0.946473
7960	0.945783	0.985816	0.952381	0.703704	0.975904	0.990654	0.896907	0.892857	0.9375	0.988372	0.985294	1	0.819672	1	0.957746	0.951847	0.94719
7970	0.945783	0.985816	0.952381	0.703704	0.975904	0.990654	0.896907	0.883929	0.9375	0.988372	0.985294	1	0.819672	1	0.957746	0.951187	0.946473
7980	0.945783	0.985816	0.952381	0.703704	0.975904	0.990654	0.896907	0.883929	0.9375	0.988372	0.985294	1	0.819672	1	0.957746	0.951187	0.946473
7990	0.945783	0.985816	0.952381	0.703704	0.975904	0.990654	0.896907	0.883929	0.9375	0.988372	0.985294	1	0.819672	1	0.957746	0.951187	0.946473
8000	0.945783	0.985816	0.952381	0.703704	0.975904	0.990654	0.896907	0.883929	0.9375	0.988372	0.985294	1	0.819672	1	0.957746	0.951187	0.946473
8010	0.945783	0.985816	0.952381	0.703704	0.975904	0.990654	0.896907	0.883929	0.9375	0.988372	0.985294	1	0.819672	1	0.957746	0.951187	0.946473
8020	0.945783	0.985816	0.952381	0.703704	0.975904	0.990654	0.896907	0.883929	0.9375	0.988372	0.985294	1	0.819672	1	0.957746	0.951187	0.946473
8030	0.945783	0.985816	0.952381	0.703704	0.975904	0.990654	0.896907	0.883929	0.9375	0.988372	0.985294	1	0.819672	1	0.957746	0.951187	0.946473
8040	0.945783	0.985816	0.952381	0.703704	0.975904	0.990654	0.896907	0.883929	0.9375	0.988372	0.985294	1	0.819672	1	0.957746	0.951187	0.946473
8050	0.945783	0.985816	0.952381	0.703704	0.975904	0.990654	0.896907	0.883929	0.9375	0.988372	0.985294	1	0.819672	1	0.957746	0.951187	0.946473
8060	0.945783	0.985816	0.952381	0.703704	0.975904	0.990654	0.896907	0.883929	0.9375	0.988372	0.985294	1	0.819672	1	0.957746	0.951187	0.946473
8070	0.945783	0.985816	0.952381	0.703704	0.975904	0.990654	0.896907	0.883929	0.9375	0.988372	0.985294	1	0.819672	1	0.957746	0.951187	0.946473
8080	0.945783	0.978723	0.952381	0.703704	0.975904	0.990654	0.896907	0.883929	0.9375	0.988372	0.985294	1	0.819672	1	0.957746	0.950528	0.945751
8090	0.945783	0.978723	0.952381	0.703704	0.975904	0.990654	0.896907	0.883929	0.9375	0.988372	0.985294	1	0.819672	1	0.957746	0.950528	0.945751
8100	0.945783	0.978723	0.952381	0.703704	0.975904	0.990654	0.896907	0.883929	0.9375	0.988372	0.985294	1	0.819672	1	0.957746	0.950528	0.945751
8110	0.945783	0.978723	0.952381	0.703704	0.971888	0.990654	0.896907	0.883929	0.9375	0.988372	0.985294	1	0.819672	1	0.957746	0.949868	0.945024
8120	0.945783	0.978723	0.952381	0.703704	0.975904	0.990654	0.896907	0.883929	0.9375	0.988372	0.985294	1	0.819672	1	0.957746	0.950528	0.945751
8130	0.945783	0.978723	0.952381	0.703704	0.971888	0.981308	0.896907	0.883929	0.9375	0.988372	0.985294	1	0.819672	1	0.957746	0.949208	0.944291
8140	0.945783	0.978723	0.952381	0.703704	0.971888	0.981308	0.896907	0.883929	0.9375	0.988372	0.985294	1	0.819672	1	0.957746	0.949208	0.944291
8150	0.945783	0.978723	0.952381	0.703704	0.971888	0.981308	0.896907	0.883929	0.9375	0.988372	0.985294	1	0.819672	1	0.957746	0.949208	0.944291
8160	0.945783	0.978723	0.952381	0.703704	0.971888	0.990654	0.896907	0.883929	0.9375	0.988372	0.985294	1	0.819672	1	0.957746	0.949868	0.945024
8170	0.945783	0.978723	0.952381	0.703704	0.971888	0.990654	0.896907	0.883929	0.9375	0.988372	0.985294	1	0.819672	1	0.957746	0.949868	0.945024
8180	0.945783	0.985816	0.952381	0.703704	0.971888	0.990654	0.896907	0.883929	0.9375	0.988372	0.985294	1	0.819672	1	0.957746	0.950528	0.945747
8190	0.945783	0.978723	0.952381	0.703704	0.971888	0.981308	0.896907	0.883929	0.9375	0.988372	0.985294	1	0.819672	1	0.957746	0.949208	0.944291
8200	0.945783	0.985816	0.952381	0.703704	0.971888	0.981308	0.896907	0.883929	0.9375	0.988372	0.985294	1	0.819672	1	0.957746	0.949868	0.945014
8210	0.945783	0.985816	0.952381	0.703704	0.971888	0.981308	0.896907	0.883929	0.9375	0.988372	0.985294	1	0.819672	1	0.957746	0.949868	0.945014
8220	0.945783	0.985816	0.952381	0.703704	0.971888	0.981308	0.896907	0.875	0.9375	0.988372	0.985294	1	0.819672	1	0.957746	0.949208	0.944297
8230	0.945783	0.985816	0.952381	0.703704	0.971888	0.981308	0.896907	0.875	0.9375	0.988372	0.985294	1	0.819672	1	0.957746	0.949208	0.944297
8240	0.945783	0.985816	0.952381	0.703704	0.971888	0.981308	0.896907	0.883929	0.9375	0.988372	0.985294	1	0.819672	1	0.957746	0.949868	0.945014
8250	0.945783	0.985816	0.952381	0.703704	0.971888	0.981308	0.896907	0.883929	0.9375	0.988372	0.985294	1	0.819672	1	0.957746	0.949868	0.945014
8260	0.945783	0.985816	0.952381	0.703704	0.971888	0.981308	0.896907	0.883929	0.9375	0.988372	0.985294	1	0.819672	1	0.957746	0.949868	0.945014
8270	0.945783	0.985816	0.952381	0.703704	0.971888	0.981308	0.896907	0.883929	0.9375	0.988372	0.985294	1	0.819672	1	0.957746	0.949868	0.945014
8280	0.945783	0.985816	0.952381	0.703704	0.971888	0.981308	0.896907	0.875	0.9375	0.988372	0.985294	1	0.819672	1	0.957746	0.949208	0.944297
8290	0.945783	0.985816	0.952381	0.703704	0.971888	0.981308	0.896907	0.875	0.9375	0.988372	0.985294	1	0.819672	1	0.957746	0.949208	0.944297
8300	0.945783	0.985816	0.952381	0.703704	0.967871	0.981308	0.896907	0.875	0.9375	0.988372	0.985294	1	0.819672	1	0.957746	0.948549	0.943571
8310	0.945783	0.978723	0.952381	0.703704	0.967871	0.981308	0.896907	0.875	0.9375	0.988372	0.985294	1	0.819672	1	0.957746	0.947889	0.942848
8320	0.945783	0.985816	0.952381	0.703704	0.967871	0.981308	0.896907	0.875	0.9375	0.988372	0.985294	1	0.819672	1	0.957746	0.948549	0.943571
8330	0.945783	0.985816	0.952381	0.703704	0.967871	0.981308	0.896907	0.875	0.9375	0.988372	0.985294	1	0.819672	1	0.957746	0.948549	0.943571
8340	0.945783	0.985816	0.952381	0.703704	0.971888	0.981308	0.896907	0.875	0.9375	0.988372	0.985294	1	0.819672	1	0.957746	0.949208	0.944297
8350	0.945783	0.978723	0.952381	0.703704	0.971888	0.981308	0.896907	0.875	0.9375	0.988372	0.985294	1	0.819672	1	0.957746	0.948549	0.943574
8360	0.945783	0.978723	0.952381	0.703704	0.971888	0.981308	0.896907	0.875	0.9375	0.988372	0.985294	1	0.819672	1	0.957746	0.948549	0.943574
8370	0.945783	0.978723	0.952381	0.703704	0.971888	0.981308	0.896907	0.875	0.9375	0.988372	0.985294	1	0.819672	1	0.957746	0.948549	0.943574
8380	0.945783	0.978723	0.952381	0.703704	0.971888	0.981308	0.896907	0.875	0.9375	0.988372	0.985294	1	0.819672	1	0.957746	0.948549	0.943574
8390	0.945783	0.978723	0.952381	0.703704	0.971888	0.981308	0.896907	0.875	0.9375	0.988372	0.985294	1	0.819672	1	0.957746	0.948549	0.943574
8400	0.945783	0.978723	0.952381	0.703704	0.971888	0.981308	0.896907	0.875	0.9375	0.988372	0.985294	1	0.819672	1	0.957746	0.948549	0.943574
8410	0.945783	0.985816	0.952381	0.703704	0.971888	0.981308	0.896907	0.875	0.9375	0.988372	0.985294	1	0.819672	1	0.957746	0.949208	0.944297
8420	0.945783	0.985816	0.952381	0.703704	0.971888	0.981308	0.896907	0.875	0.9375	0.988372	0.985294	1	0.819672	1	0.957746	0.949208	0.944297
8430	0.945783	0.985816	0.952381	0.703704	0.971888	0.981308	0.896907	0.875	0.9375	0.988372	0.985294	1	0.819672	1	0.957746	0.949208	0.944297
8440	0.945783	0.985816	0.952381	0.703704	0.971888	0.981308	0.896907	0.866071	0.9375	0.988372	0.985294	1	0.819672	1	0.957746	0.948549	0.943581
8450	0.945783	0.985816	0.952381	0.703704	0.971888	0.981308	0.896907	0.866071	0.9375	0.988372	0.985294	1	0.819672	1	0.957746	0.948549	0.943581
8460	0.945783	0.985816	0.952381	0.703704	0.971888	0.981308	0.896907	0.866071	0.9375	0.988372	0.985294	1	0.819672	1	0.957746	0.948549	0.943581
8470	0.945783	0.985816	0.952381	0.703704	0.971888	0.981308	0.896907	0.875	0.9375	0.988372	0.985294	1	0.819672	1	0.957746	0.949208	0.944297
8480	0.945783	0.985816	0.952381	0.703704	0.971888	0.981308	0.896907	0.883929	0.9375	0.988372	0.985294	1	0.819672	1	0.957746	0.949868	0.945014
8490	0.945783	0.985816	0.952381	0.703704	0.975904	0.981308	0.896907	0.883929	0.9375	0.988372	0.985294	1	0.819672	1	0.957746	0.950528	0.94574
8500	0.945783	0.985816	0.952381	0.703704	0.971888	0.981308	0.896907	0.883929	0.9375	0.988372	0.985294	1	0.819672	1	0.957746	0.949868	0.945014
8510	0.945783	0.985816	0.952381	0.703704	0.971888	0.981308	0.896907	0.883929	0.9375	0.988372	0.985294	1	0.819672	1	0.957746	0.949868	0.945014
8520	0.945783	0.985816	0.952381	0.703704	0.971888	0.981308	0.896907	0.875	0.9375	0.988372	0.985294	1	0.819672	1	0.957746	0.949208	0.944297
8530	0.945783	0.985816	0.952381	0.703704	0.971888	0.981308	0.896907	0.875	0.9375	0.988372	0.985294	1	0.819672	1	0.957746	0.949208	0.944297
8540	0.945783	0.985816	0.952381	0.703704	0.971888	0.981308	0.896907	0.883929	0.9375	0.988372	0.985294	1	0.819672	1	0.957746	0.949868	0.945014
8550	0.945783	0.985816	0.952381	0.703704	0.971888	0.981308	0.896907	0.883929	0.9375	0.988372	0.985294	1	0.819672	1	0.957746	0.949868	0.945014
8560	0.945783	0.985816	0.952381	0.703704	0.975904	0.981308	0.896907	0.883929	0.9375	0.988372	0.985294	1	0.819672	1	0.957746	0.950528	0.94574
8570	0.945783	0.985816	0.952381	0.703704	0.975904	0.981308	0.896907	0.892857	0.9375	0.988372	0.985294	1	0.819672	1	0.957746	0.951187	0.946458
8580	0.945783	0.985816	0.952381	0.703704	0.975904	0.981308	0.896907	0.892857	0.9375	0.988372	0.985294	1	0.819672	1	0.957746	0.951187	0.946458
8590	0.945783	0.985816	0.952381	0.703704	0.975904	0.981308	0.896907	0.892857	0.9375	0.988372	0.985294	1	0.819672	1	0.957746	0.951187	0.946458
8600	0.945783	0.985816	0.952381	0.703704	0.975904	0.981308	0.896907	0.892857	0.9375	0.988372	0.985294	1	0.819672	1	0.957746	0.951187	0.946458
8610	0.945783	0.985816	0.952381	0.703704	0.975904	0.981308	0.896907	0.883929	0.9375	0.988372	0.985294	1	0.819672	1	0.957746	0.950528	0.94574
8620	0.945783	0.985816	0.952381	0.703704	0.975904	0.981308	0.896907	0.875	0.9375	0.988372	0.985294	1	0.819672	1	0.957746	0.949868	0.945024
8630	0.945783	0.985816	0.952381	0.703704	0.975904	0.981308	0.896907	0.875	0.9375	0.988372	0.985294	1	0.819672	1	0.957746	0.949868	0.945024
8640	0.945783	0.985816	0.952381	0.703704	0.975904	0.981308	0.896907	0.875	0.9375	0.988372	0.985294	1	0.819672	1	0.957746	0.949868	0.945024
8650	0.945783	0.985816	0.952381	0.703704	0.975904	0.981308	0.896907	0.875	0.9375	0.988372	0.985294	1	0.819672	1	0.957746	0.949868	0.945024
8660	0.945783	0.985816	0.952381	0.703704	0.975904	0.981308	0.896907	0.875	0.9375	0.988372	0.985294	1	0.819672	1	0.957746	0.949868	0.945024
8670	0.945783	0.985816	0.952381	0.703704	0.975904	0.981308	0.896907	0.866071	0.9375	0.988372	0.985294	1	0.819672	1	0.957746	0.949208	0.944308
8680	0.945783	0.985816	0.952381	0.703704	0.975904	0.981308	0.896907	0.875	0.9375	0.988372	0.985294	1	0.819672	1	0.957746	0.949868	0.945024
8690	0.945783	0.985816	0.952381	0.703704	0.975904	0.981308	0.896907	0.883929	0.9375	0.988372	0.985294	1	0.819672	1	0.957746	0.950528	0.94574
8700	0.945783	0.985816	0.952381	0.703704	0.975904	0.981308	0.896907	0.875	0.9375	0.988372	0.985294	1	0.819672	1	0.957746	0.949868	0.945024
8710	0.945783	0.985816	0.952381	0.703704	0.975904	0.981308	0.896907	0.875	0.9375	0.988372	0.985294	1	0.819672	1	0.957746	0.949868	0.945024
8720	0.945783	0.985816	0.952381	0.703704	0.975904	0.981308	0.896907	0.875	0.9375	0.988372	0.985294	1	0.819672	1	0.957746	0.949868	0.945024
8730	0.945783	0.985816	0.952381	0.703704	0.975904	0.981308	0.896907	0.875	0.9375	0.988372	0.985294	1	0.819672	1	0.957746	0.949868	0.945024
8740	0.945783	0.985816	0.952381	0.703704	0.975904	0.981308	0.896907	0.883929	0.9375	0.988372	0.985294	1	0.819672	1	0.957746	0.950528	0.94574
8750	0.945783	0.985816	0.952381	0.703704	0.975904	0.981308	0.896907	0.883929	0.9375	0.988372	0.985294	1	0.819672	1	0.957746	0.950528	0.94574
8760	0.945783	0.985816	0.952381	0.703704	0.975904	0.981308	0.896907	0.875	0.9375	0.988372	0.985294	1	0.819672	1	0.957746	0.949868	0.945024
8770	0.945783	0.985816	0.952381	0.703704	0.975904	0.981308	0.896907	0.875	0.9375	0.988372	0.985294	1	0.819672	1	0.957746	0.949868	0.945024
8780	0.945783	0.985816	0.952381	0.703704	0.975904	0.981308	0.896907	0.875	0.9375	0.988372	0.985294	1	0.819672	1	0.957746	0.949868	0.945024
8790	0.945783	0.985816	0.952381	0.703704	0.975904	0.981308	0.896907	0.875	0.9375	0.988372	0.985294	1	0.819672	1	0.957746	0.949868	0.945024
8800	0.945783	0.985816	0.952381	0.703704	0.975904	0.981308	0.896907	0.875	0.9375	0.988372	0.985294	1	0.819672	1	0.957746	0.949868	0.945024
8810	0.945783	0.985816	0.952381	0.703704	0.975904	0.981308	0.896907	0.875	0.9375	0.988372	0.985294	1	0.819672	1	0.957746	0.949868	0.945024
8820	0.945783	0.985816	0.952381	0.703704	0.975904	0.981308	0.896907	0.866071	0.9375	0.988372	0.985294	1	0.819672	1	0.957746	0.949208	0.944308
8830	0.945783	0.985816	0.952381	0.703704	0.975904	0.981308	0.896907	0.875	0.9375	0.988372	0.985294	1	0.819672	1	0.957746	0.949868	0.945024
8840	0.945783	0.985816	0.952381	0.703704	0.975904	0.981308	0.896907	0.875	0.9375	0.988372	0.985294	1	0.819672	1	0.957746	0.949868	0.945024
8850	0.945783	0.985816	0.952381	0.703704	0.975904	0.981308	0.896907	0.875	0.9375	0.988372	0.985294	1	0.819672	1	0.957746	0.949868	0.945024
8860	0.945783	0.985816	0.952381	0.703704	0.975904	0.981308	0.896907	0.875	0.9375	0.988372	0.985294	1	0.819672	1	0.957746	0.949868	0.945024
8870	0.945783	0.985816	0.952381	0.703704	0.975904	0.981308	0.896907	0.875	0.9375	0.988372	0.985294	1	0.819672	1	0.957746	0.949868	0.945024
8880	0.945783	0.985816	0.952381	0.703704	0.975904	0.981308	0.896907	0.866071	0.9375	0.988372	0.985294	1	0.819672	1	0.957746	0.949208	0.944308
8890	0.945783	0.985816	0.952381	0.703704	0.975904	0.981308	0.896907	0.866071	0.9375	0.988372	0.985294	1	0.819672	1	0.957746	0.949208	0.944308
8900	0.945783	0.985816	0.952381	0.703704	0.975904	0.981308	0.896907	0.866071	0.9375	0.988372	0.985294	1	0.819672	1	0.957746	0.949208	0.944308
8910	0.945783	0.985816	0.952381	0.703704	0.975904	0.981308	0.896907	0.875	0.9375	0.988372	0.985294	1	0.819672	1	0.957746	0.949868	0.945024
8920	0.945783	0.985816	0.952381	0.703704	0.975904	0.981308	0.896907	0.866071	0.9375	0.988372	0.985294	1	0.819672	1	0.957746	0.949208	0.944308
8930	0.945783	0.985816	0.952381	0.703704	0.975904	0.981308	0.896907	0.866071	0.9375	0.988372	0.985294	1	0.819672	1	0.957746	0.949208	0.944308
8940	0.945783	0.985816	0.952381	0.703704	0.975904	0.981308	0.896907	0.875	0.9375	0.988372	0.985294	1	0.819672	1	0.957746	0.949868	0.945024
8950	0.945783	0.985816	0.952381	0.703704	0.975904	0.981308	0.896907	0.875	0.9375	0.988372	0.985294	1	0.819672	1	0.957746	0.949868	0.945024
8960	0.945783	0.985816	0.952381	0.703704	0.975904	0.981308	0.896907	0.866071	0.9375	0.988372	0.985294	1	0.819672	1	0.957746	0.949208	0.944308
8970	0.945783	0.985816	0.952381	0.703704	0.975904	0.981308	0.896907	0.866071	0.9375	0.988372	0.985294	1	0.819672	1	0.957746	0.949208	0.944308
8980	0.945783	0.985816	0.952381	0.703704	0.975904	0.981308	0.896907	0.866071	0.9375	0.988372	0.985294	1	0.819672	1	0.957746	0.949208	0.944308
8990	0.945783	0.985816	0.952381	0.703704	0.975904	0.981308	0.896907	0.866071	0.9375	0.988372	0.985294	1	0.819672	1	0.957746	0.949208	0.944308
9000	0.945783	0.985816	0.952381	0.703704	0.975904	0.981308	0.896907	0.866071	0.9375	0.988372	0.985294	1	0.819672	1	0.957746	0.949208	0.944308
9010	0.945783	0.985816	0.952381	0.703704	0.975904	0.981308	0.896907	0.866071	0.9375	0.988372	0.985294	1	0.819672	1	0.957746	0.949208	0.944308
9020	0.945783	0.985816	0.952381	0.703704	0.975904	0.981308	0.896907	0.866071	0.9375	0.988372	0.985294	1	0.819672	1	0.957746	0.949208	0.944308
9030	0.945783	0.985816	0.952381	0.703704	0.975904	0.981308	0.896907	0.866071	0.9375	0.988372	0.985294	1	0.819672	1	0.957746	0.949208	0.944308
9040	0.945783	0.985816	0.952381	0.703704	0.975904	0.981308	0.896907	0.866071	0.9375	0.988372	0.985294	1	0.819672	1	0.957746	0.949208	0.944308
9050	0.945783	0.985816	0.952381	0.703704	0.975904	0.981308	0.896907	0.866071	0.9375	0.988372	0.985294	1	0.819672	1	0.957746	0.949208	0.944308
9060	0.945783	0.985816	0.952381	0.703704	0.975904	0.981308	0.907216	0.866071	0.9375	0.988372	0.985294	1	0.819672	1	0.957746	0.949868	0.945032
9070	0.945783	0.985816	0.952381	0.703704	0.975904	0.981308	0.907216	0.866071	0.9375	0.988372	0.985294	1	0.819672	1	0.957746	0.949868	0.945032
9080	0.945783	0.985816	0.952381	0.703704	0.975904	0.981308	0.907216	0.866071	0.9375	0.988372	0.985294	1	0.819672	1	0.957746	0.949868	0.945032
9090	0.945783	0.985816	0.952381	0.703704	0.975904	0.981308	0.907216	0.866071	0.9375	0.988372	0.985294	1	0.819672	1	0.957746	0.949868	0.945032
9100	0.945783	0.985816	0.952381	0.703704	0.975904	0.981308	0.907216	0.866071	0.9375	0.988372	0.985294	1	0.819672	1	0.957746	0.949868	0.945032
9110	0.945783	0.985816	0.952381	0.703704	0.975904	0.981308	0.907216	0.866071	0.9375	0.988372	0.985294	1	0.819672	1	0.957746	0.949868	0.945032
9120	0.945783	0.985816	0.952381	0.703704	0.975904	0.981308	0.907216	0.866071	0.9375	0.988372	0.985294	1	0.819672	1	0.957746	0.949868	0.945032
9130	0.945783	0.985816	0.952381	0.703704	0.975904	0.981308	0.907216	0.866071	0.9375	0.988372	0.985294	1	0.819672	1	0.957746	0.949868	0.945032
9140	0.945783	0.985816	0.952381	0.703704	0.975904	0.981308	0.907216	0.866071	0.9375	0.988372	0.985294	1	0.819672	1	0.957746	0.949868	0.945032
9150	0.945783	0.985816	0.952381	0.703704	0.975904	0.981308	0.907216	0.866071	0.9375	0.988372	0.985294	1	0.819672	1	0.957746	0.949868	0.945032
9160	0.945783	0.985816	0.952381	0.703704	0.975904	0.981308	0.907216	0.866071	0.9375	0.988372	0.985294	1	0.819672	1	0.957746	0.949868	0.945032
9170	0.945783	0.985816	0.952381	0.703704	0.975904	0.981308	0.907216	0.866071	0.9375	0.988372	0.985294	1	0.819672	1	0.957746	0.949868	0.945032
9180	0.945783	0.985816	0.952381	0.703704	0.975904	0.981308	0.907216	0.875	0.9375	0.988372	0.985294	1	0.819672	1	0.957746	0.950528	0.945748
9190	0.945783	0.985816	0.952381	0.703704	0.975904	0.981308	0.907216	0.866071	0.9375	0.988372	0.985294	1	0.819672	1	0.957746	0.949868	0.945032
9200	0.945783	0.985816	0.952381	0.703704	0.975904	0.981308	0.907216	0.866071	0.9375	0.988372	0.985294	1	0.836066	1	0.957746	0.950528	0.945755
9210	0.945783	0.985816	0.952381	0.703704	0.975904	0.981308	0.907216	0.866071	0.9375	0.988372	0.985294	1	0.836066	1	0.957746	0.950528	0.945755
9220	0.945783	0.985816	0.952381	0.703704	0.975904	0.981308	0.907216	0.866071	0.9375	0.988372	0.985294	1	0.836066	1	0.957746	0.950528	0.945755
9230	0.945783	0.985816	0.952381	0.703704	0.975904	0.981308	0.907216	0.866071	0.9375	0.988372	0.985294	1	0.836066	1	0.957746	0.950528	0.945755
9240	0.945783	0.985816	0.952381	0.703704	0.975904	0.981308	0.907216	0.866071	0.9375	0.988372	0.985294	1	0.836066	1	0.957746	0.950528	0.945755
9250	0.945783	0.985816	0.952381	0.703704	0.975904	0.981308	0.907216	0.866071	0.9375	0.988372	0.985294	1	0.836066	1	0.957746	0.950528	0.945755
9260	0.945783	0.985816	0.952381	0.703704	0.975904	0.981308	0.907216	0.866071	0.9375	0.988372	0.985294	1	0.836066	1	0.957746	0.950528	0.945755
9270	0.945783	0.985816	0.952381	0.703704	0.975904	0.981308	0.907216	0.866071	0.9375	0.988372	0.985294	1	0.836066	1	0.957746	0.950528	0.945755
9280	0.945783	0.985816	0.952381	0.703704	0.975904	0.981308	0.907216	0.866071	0.9375	0.988372	0.985294	1	0.836066	1	0.957746	0.950528	0.945755
9290	0.945783	0.985816	0.952381	0.703704	0.975904	0.981308	0.907216	0.866071	0.9375	0.988372	0.985294	1	0.836066	1	0.957746	0.950528	0.945755
9300	0.945783	0.985816	0.952381	0.703704	0.975904	0.981308	0.907216	0.866071	0.9375	0.988372	0.985294	1	0.836066	1	0.957746	0.950528	0.945755
9310	0.945783	0.985816	0.952381	0.703704	0.975904	0.981308	0.907216	0.875	0.9375	0.988372	0.985294	1	0.836066	1	0.957746	0.951187	0.946471
9320	0.945783	0.985816	0.952381	0.703704	0.975904	0.981308	0.907216	0.875	0.9375	0.988372	0.985294	1	0.836066	1	0.957746	0.951187	0.946471
9330	0.945783	0.985816	0.952381	0.703704	0.975904	0.981308	0.907216	0.875	0.9375	0.988372	0.985294	1	0.836066	1	0.957746	0.951187	0.946471
9340	0.945783	0.985816	0.952381	0.703704	0.975904	0.981308	0.907216	0.875	0.9375	0.988372	0.985294	1	0.836066	1	0.957746	0.951187	0.946471
9350	0.945783	0.985816	0.952381	0.703704	0.975904	0.981308	0.907216	0.875	0.9375	0.988372	0.985294	1	0.836066	1	0.957746	0.951187	0.946471
9360	0.945783	0.985816	0.952381	0.703704	0.975904	0.981308	0.907216	0.875	0.9375	0.988372	0.985294	1	0.836066	1	0.957746	0.951187	0.946471
9370	0.945783	0.985816	0.952381	0.703704	0.975904	0.981308	0.907216	0.875	0.9375	0.988372	0.985294	1	0.836066	1	0.957746	0.951187	0.946471
9380	0.945783	0.985816	0.952381	0.703704	0.975904	0.981308	0.907216	0.875	0.9375	0.988372	0.985294	1	0.836066	1	0.957746	0.951187	0.946471
9390	0.945783	0.985816	0.952381	0.703704	0.975904	0.981308	0.907216	0.875	0.9375	0.988372	0.985294	1	0.836066	1	0.957746	0.951187	0.946471
9400	0.945783	0.985816	0.952381	0.703704	0.975904	0.981308	0.907216	0.875	0.9375	0.988372	0.985294	1	0.836066	1	0.957746	0.951187	0.946471
9410	0.945783	0.985816	0.952381	0.703704	0.975904	0.981308	0.907216	0.875	0.9375	0.988372	0.985294	1	0.836066	1	0.957746	0.951187	0.946471
9420	0.945783	0.985816	0.952381	0.703704	0.975904	0.981308	0.907216	0.875	0.9375	0.988372	0.985294	1	0.836066	1	0.957746	0.951187	0.946471
9430	0.945783	0.985816	0.952381	0.703704	0.975904	0.981308	0.907216	0.875	0.9375	0.988372	0.985294	1	0.836066	1	0.957746	0.951187	0.946471
9440	0.945783	0.985816	0.952381	0.703704	0.975904	0.981308	0.907216	0.875	0.9375	0.988372	0.985294	1	0.836066	1	0.957746	0.951187	0.946471
9450	0.945783	0.985816	0.952381	0.703704	0.975904	0.981308	0.907216	0.875	0.9375	0.988372	0.985294	1	0.836066	1	0.957746	0.951187	0.946471
9460	0.945783	0.985816	0.952381	0.703704	0.975904	0.981308	0.907216	0.875	0.9375	0.988372	0.985294	1	0.836066	1	0.957746	0.951187	0.946471
9470	0.945783	0.985816	0.952381	0.703704	0.975904	0.981308	0.907216	0.875	0.9375	0.988372	0.985294	1	0.836066	1	0.957746	0.951187	0.946471
9480	0.945783	0.985816	0.952381	0.703704	0.975904	0.981308	0.907216	0.875	0.9375	0.988372	0.985294	1	0.836066	1	0.957746	0.951187	0.946471
9490	0.945783	0.985816	0.952381	0.703704	0.975904	0.981308	0.907216	0.875	0.9375	0.988372	0.985294	1	0.836066	1	0.957746	0.951187	0.946471
9500	0.945783	0.985816	0.952381	0.703704	0.975904	0.981308	0.907216	0.875	0.9375	0.988372	0.985294	1	0.836066	1	0.957746	0.951187	0.946471
9510	0.945783	0.985816	0.952381	0.703704	0.975904	0.981308	0.907216	0.875	0.9375	0.988372	0.985294	1	0.836066	1	0.957746	0.951187	0.946471
9520	0.945783	0.985816	0.952381	0.703704	0.975904	0.981308	0.907216	0.875	0.9375	0.988372	0.985294	1	0.836066	1	0.957746	0.951187	0.946471
9530	0.945783	0.985816	0.952381	0.703704	0.975904	0.981308	0.907216	0.875	0.9375	0.988372	0.985294	1	0.836066	1	0.957746	0.951187	0.946471
9540	0.945783	0.985816	0.952381	0.703704	0.975904	0.981308	0.907216	0.875	0.9375	0.988372	0.985294	1	0.836066	1	0.957746	0.951187	0.946471
9550	0.945783	0.985816	0.952381	0.703704	0.975904	0.981308	0.907216	0.875	0.9375	0.988372	0.985294	1	0.836066	1	0.957746	0.951187	0.946471
9560	0.945783	0.985816	0.952381	0.703704	0.97992	0.981308	0.907216	0.875	0.9375	0.988372	0.985294	1	0.836066	1	0.957746	0.951847	0.9472
9570	0.945783	0.985816	0.952381	0.703704	0.97992	0.981308	0.907216	0.875	0.9375	0.988372	0.985294	1	0.836066	1	0.957746	0.951847	0.9472
9580	0.945783	0.985816	0.952381	0.703704	0.97992	0.981308	0.907216	0.875	0.9375	0.988372	0.985294	1	0.836066	1	0.957746	0.951847	0.9472
9590	0.945783	0.985816	0.952381	0.703704	0.97992	0.981308	0.907216	0.875	0.9375	0.988372	0.985294	1	0.836066	1	0.957746	0.951847	0.9472
9600	0.945783	0.985816	0.952381	0.703704	0.97992	0.981308	0.907216	0.875	0.9375	0.988372	0.985294	1	0.836066	1	0.957746	0.951847	0.9472
9610	0.945783	0.985816	0.952381	0.703704	0.97992	0.981308	0.907216	0.875	0.9375	0.988372	0.985294	1	0.836066	1	0.957746	0.951847	0.9472
9620	0.945783	0.985816	0.952381	0.703704	0.97992	0.981308	0.907216	0.875	0.9375	0.988372	0.985294	1	0.836066	1	0.957746	0.951847	0.9472
9630	0.945783	0.985816	0.952381	0.703704	0.97992	0.981308	0.907216	0.875	0.9375	0.988372	0.985294	1	0.836066	1	0.957746	0.951847	0.9472
9640	0.945783	0.985816	0.952381	0.703704	0.97992	0.981308	0.907216	0.875	0.9375	0.988372	0.985294	1	0.836066	1	0.957746	0.951847	0.9472
9650	0.945783	0.985816	0.952381	0.703704	0.975904	0.981308	0.907216	0.875	0.9375	0.988372	0.985294	1	0.836066	1	0.957746	0.951187	0.946471
9660	0.945783	0.985816	0.952381	0.703704	0.975904	0.981308	0.907216	0.875	0.9375	0.988372	0.985294	1	0.836066	1	0.957746	0.951187	0.946471
9670	0.945783	0.985816	0.952381	0.703704	0.975904	0.981308	0.907216	0.875	0.9375	0.988372	0.985294	1	0.836066	1	0.957746	0.951187	0.946471
9680	0.945783	0.985816	0.952381	0.703704	0.975904	0.981308	0.907216	0.875	0.9375	0.988372	0.985294	1	0.836066	1	0.957746	0.951187	0.946471
9690	0.945783	0.985816	0.952381	0.703704	0.975904	0.981308	0.907216	0.875	0.9375	0.988372	0.985294	1	0.836066	1	0.964789	0.951847	0.947191
9700	0.945783	0.985816	0.952381	0.703704	0.975904	0.981308	0.907216	0.875	0.9375	0.988372	0.985294	1	0.836066	1	0.957746	0.951187	0.946471
9710	0.945783	0.985816	0.952381	0.703704	0.975904	0.981308	0.907216	0.875	0.9375	0.988372	0.985294	1	0.836066	1	0.957746	0.951187	0.946471
9720	0.945783	0.985816	0.952381	0.703704	0.975904	0.981308	0.907216	0.875	0.9375	0.988372	0.985294	1	0.836066	1	0.957746	0.951187	0.946471
9730	0.945783	0.985816	0.952381	0.703704	0.975904	0.981308	0.907216	0.875	0.9375	0.988372	0.985294	1	0.836066	1	0.957746	0.951187	0.946471
9740	0.945783	0.985816	0.952381	0.703704	0.975904	0.981308	0.907216	0.875	0.9375	0.988372	0.985294	1	0.836066	1	0.957746	0.951187	0.946471
9750	0.945783	0.985816	0.952381	0.703704	0.975904	0.981308	0.907216	0.875	0.9375	0.988372	0.985294	1	0.836066	1	0.957746	0.951187	0.946471
9760	0.945783	0.985816	0.952381	0.703704	0.975904	0.981308	0.907216	0.875	0.9375	0.988372	0.985294	1	0.836066	1	0.957746	0.951187	0.946471
9770	0.945783	0.985816	0.952381	0.703704	0.975904	0.981308	0.907216	0.875	0.9375	0.988372	0.985294	1	0.836066	1	0.957746	0.951187	0.946471
9780	0.945783	0.985816	0.952381	0.703704	0.975904	0.981308	0.907216	0.875	0.9375	0.988372	0.985294	1	0.836066	1	0.957746	0.951187	0.946471
9790	0.945783	0.985816	0.952381	0.703704	0.975904	0.981308	0.907216	0.875	0.9375	0.988372	0.985294	1	0.836066	1	0.957746	0.951187	0.946471
9800	0.945783	0.985816	0.952381	0.703704	0.975904	0.981308	0.907216	0.875	0.9375	0.988372	0.985294	1	0.836066	1	0.957746	0.951187	0.946471
9810	0.945783	0.985816	0.952381	0.703704	0.975904	0.981308	0.907216	0.875	0.9375	0.988372	0.985294	1	0.836066	1	0.957746	0.951187	0.946471
9820	0.945783	0.985816	0.952381	0.703704	0.975904	0.981308	0.907216	0.875	0.9375	0.988372	0.985294	1	0.836066	1	0.957746	0.951187	0.946471
9830	0.945783	0.985816	0.952381	0.703704	0.975904	0.981308	0.907216	0.875	0.9375	0.988372	0.985294	1	0.836066	1	0.957746	0.951187	0.946471
9840	0.945783	0.985816	0.952381	0.703704	0.975904	0.981308	0.907216	0.883929	0.9375	0.988372	0.985294	1	0.836066	1	0.957746	0.951847	0.947187
9850	0.945783	0.985816	0.952381	0.703704	0.975904	0.981308	0.907216	0.883929	0.9375	0.988372	0.985294	1	0.836066	1	0.957746	0.951847	0.947187
9860	0.945783	0.985816	0.952381	0.703704	0.975904	0.981308	0.907216	0.875	0.9375	0.988372	0.985294	1	0.836066	1	0.957746	0.951187	0.946471
9870	0.945783	0.985816	0.952381	0.703704	0.975904	0.981308	0.907216	0.875	0.9375	0.988372	0.985294	1	0.836066	1	0.957746	0.951187	0.946471
9880	0.945783	0.985816	0.952381	0.703704	0.975904	0.981308	0.907216	0.875	0.9375	0.988372	0.985294	1	0.836066	1	0.957746	0.951187	0.946471
9890	0.945783	0.985816	0.952381	0.703704	0.975904	0.981308	0.907216	0.875	0.9375	0.988372	0.985294	1	0.836066	1	0.957746	0.951187	0.946471
9900	0.945783	0.985816	0.952381	0.703704	0.975904	0.981308	0.907216	0.875	0.9375	0.988372	0.985294	1	0.836066	1	0.957746	0.951187	0.946471
9910	0.945783	0.985816	0.952381	0.703704	0.975904	0.981308	0.907216	0.875	0.9375	0.988372	0.985294	1	0.836066	1	0.957746	0.951187	0.946471
9920	0.945783	0.985816	0.952381	0.703704	0.975904	0.981308	0.907216	0.875	0.9375	0.988372	0.985294	1	0.836066	1	0.957746	0.951187	0.946471
9930	0.945783	0.985816	0.952381	0.703704	0.975904	0.981308	0.907216	0.875	0.9375	0.988372	0.985294	1	0.836066	1	0.957746	0.951187	0.946471
9940	0.945783	0.985816	0.952381	0.703704	0.975904	0.981308	0.907216	0.875	0.9375	0.988372	0.985294	1	0.836066	1	0.957746	0.951187	0.946471
9950	0.945783	0.985816	0.952381	0.703704	0.975904	0.981308	0.907216	0.875	0.9375	0.988372	0.985294	1	0.836066	1	0.957746	0.951187	0.946471
9960	0.945783	0.985816	0.952381	0.703704	0.975904	0.981308	0.907216	0.875	0.9375	0.988372	0.985294	1	0.836066	1	0.957746	0.951187	0.946471
9970	0.945783	0.985816	0.952381	0.703704	0.975904	0.981308	0.907216	0.866071	0.9375	0.988372	0.985294	1	0.836066	1	0.957746	0.950528	0.945755
9980	0.945783	0.985816	0.952381	0.703704	0.975904	0.981308	0.907216	0.866071	0.9375	0.988372	0.985294	1	0.836066	1	0.957746	0.950528	0.945755
9990	0.945783	0.985816	0.952381	0.703704	0.975904	0.981308	0.907216	0.866071	0.9375	0.988372	0.985294	1	0.836066	1	0.957746	0.950528	0.945755
10000	0.945783	0.985816	0.952381	0.703704	0.975904	0.981308	0.907216	0.866071	0.9375	0.988372	0.985294	1	0.836066	1	0.957746	0.950528	0.945755
10010	0.945783	0.985816	0.952381	0.703704	0.975904	0.981308	0.907216	0.866071	0.9375	0.988372	0.985294	1	0.836066	1	0.957746	0.950528	0.945755
10020	0.945783	0.985816	0.952381	0.703704	0.975904	0.981308	0.907216	0.866071	0.9375	0.988372	0.985294	1	0.836066	1	0.957746	0.950528	0.945755
10030	0.945783	0.985816	0.952381	0.703704	0.975904	0.981308	0.907216	0.866071	0.9375	0.988372	0.985294	1	0.836066	1	0.957746	0.950528	0.945755
10040	0.945783	0.985816	0.952381	0.703704	0.975904	0.981308	0.907216	0.875	0.9375	0.988372	0.985294	1	0.836066	1	0.957746	0.951187	0.946471
10050	0.945783	0.985816	0.952381	0.703704	0.975904	0.981308	0.907216	0.866071	0.9375	0.988372	0.985294	1	0.836066	1	0.957746	0.950528	0.945755
10060	0.945783	0.985816	0.952381	0.703704	0.975904	0.981308	0.907216	0.866071	0.9375	0.988372	0.985294	1	0.836066	1	0.957746	0.950528	0.945755
10070	0.945783	0.985816	0.952381	0.703704	0.975904	0.981308	0.907216	0.866071	0.9375	0.988372	0.985294	1	0.836066	1	0.957746	0.950528	0.945755
10080	0.945783	0.985816	0.952381	0.703704	0.975904	0.981308	0.907216	0.866071	0.9375	0.988372	0.985294	1	0.836066	1	0.957746	0.950528	0.945755
10090	0.945783	0.985816	0.952381	0.703704	0.975904	0.981308	0.907216	0.875	0.9375	0.988372	0.985294	1	0.836066	1	0.957746	0.951187	0.946471
10100	0.945783	0.985816	0.952381	0.703704	0.975904	0.981308	0.907216	0.875	0.9375	0.988372	0.985294	1	0.836066	1	0.957746	0.951187	0.946471
10110	0.945783	0.985816	0.952381	0.703704	0.975904	0.981308	0.907216	0.883929	0.9375	0.988372	0.985294	1	0.836066	1	0.957746	0.951847	0.947187
10120	0.945783	0.985816	0.952381	0.703704	0.975904	0.981308	0.907216	0.875	0.9375	0.988372	0.985294	1	0.836066	1	0.957746	0.951187	0.946471
10130	0.945783	0.985816	0.952381	0.703704	0.975904	0.981308	0.907216	0.875	0.9375	0.988372	0.985294	1	0.836066	1	0.957746	0.951187	0.946471
10140	0.945783	0.985816	0.952381	0.703704	0.975904	0.981308	0.907216	0.857143	0.9375	0.988372	0.985294	1	0.852459	1	0.957746	0.950528	0.945764
10150	0.945783	0.985816	0.952381	0.703704	0.975904	0.981308	0.907216	0.866071	0.9375	0.988372	0.985294	1	0.852459	1	0.957746	0.951187	0.946479
10160	0.945783	0.985816	0.952381	0.703704	0.975904	0.981308	0.907216	0.866071	0.9375	0.988372	0.985294	1	0.852459	1	0.957746	0.951187	0.946479
10170	0.945783	0.985816	0.952381	0.703704	0.975904	0.981308	0.907216	0.866071	0.9375	0.988372	0.985294	1	0.852459	1	0.957746	0.951187	0.946479
10180	0.945783	0.985816	0.952381	0.703704	0.975904	0.981308	0.907216	0.866071	0.9375	0.988372	0.985294	1	0.852459	1	0.957746	0.951187	0.946479
10190	0.945783	0.985816	0.952381	0.703704	0.975904	0.981308	0.907216	0.857143	0.9375	0.988372	0.985294	1	0.852459	1	0.957746	0.950528	0.945764
10200	0.945783	0.985816	0.952381	0.703704	0.975904	0.981308	0.907216	0.857143	0.9375	0.988372	0.985294	1	0.852459	1	0.957746	0.950528	0.945764
10210	0.945783	0.985816	0.952381	0.703704	0.975904	0.981308	0.907216	0.857143	0.9375	0.988372	0.985294	1	0.852459	1	0.957746	0.950528	0.945764
10220	0.945783	0.985816	0.952381	0.703704	0.975904	0.981308	0.907216	0.866071	0.9375	0.988372	0.985294	1	0.836066	1	0.957746	0.950528	0.945755
10230	0.945783	0.985816	0.952381	0.703704	0.975904	0.981308	0.907216	0.866071	0.9375	0.988372	0.985294	1	0.836066	1	0.957746	0.950528	0.945755
10240	0.945783	0.985816	0.952381	0.703704	0.975904	0.981308	0.907216	0.857143	0.9375	0.988372	0.985294	1	0.819672	1	0.957746	0.949208	0.944318
10250	0.945783	0.985816	0.952381	0.703704	0.975904	0.981308	0.907216	0.857143	0.9375	0.988372	0.985294	1	0.819672	1	0.957746	0.949208	0.944318
10260	0.945783	0.985816	0.952381	0.703704	0.975904	0.981308	0.907216	0.857143	0.9375	0.988372	0.985294	1	0.819672	1	0.957746	0.949208	0.944318
10270	0.945783	0.985816	0.952381	0.703704	0.975904	0.981308	0.907216	0.857143	0.9375	0.988372	0.985294	1	0.819672	1	0.957746	0.949208	0.944318
10280	0.945783	0.985816	0.952381	0.703704	0.975904	0.981308	0.907216	0.857143	0.9375	0.988372	0.985294	1	0.836066	1	0.957746	0.949868	0.945041
10290	0.945783	0.985816	0.952381	0.703704	0.975904	0.981308	0.907216	0.857143	0.9375	0.988372	0.985294	1	0.836066	1	0.957746	0.949868	0.945041
10300	0.945783	0.985816	0.952381	0.703704	0.975904	0.981308	0.907216	0.857143	0.9375	0.988372	0.985294	1	0.819672	1	0.957746	0.949208	0.94432
10310	0.945783	0.985816	0.952381	0.703704	0.975904	0.981308	0.907216	0.857143	0.9375	0.988372	0.985294	1	0.836066	1	0.964789	0.950528	0.945763
10320	0.945783	0.985816	0.952381	0.703704	0.975904	0.981308	0.907216	0.857143	0.9375	0.988372	0.985294	1	0.836066	1	0.964789	0.950528	0.945761
10330	0.945783	0.985816	0.952381	0.703704	0.975904	0.981308	0.907216	0.857143	0.9375	0.988372	0.985294	1	0.852459	1	0.957746	0.950528	0.945764
10340	0.945783	0.985816	0.952381	0.703704	0.975904	0.981308	0.907216	0.866071	0.9375	0.988372	0.985294	1	0.836066	1	0.964789	0.951187	0.94648
10350	0.945783	0.985816	0.952381	0.703704	0.975904	0.981308	0.907216	0.866071	0.9375	0.988372	0.985294	1	0.836066	1	0.964789	0.951187	0.946483
10360	0.945783	0.985816	0.952381	0.703704	0.975904	0.981308	0.907216	0.857143	0.9375	0.988372	0.985294	1	0.852459	1	0.957746	0.950528	0.945765
10370	0.945783	0.985816	0.952381	0.703704	0.975904	0.981308	0.907216	0.866071	0.9375	0.988372	0.985294	1	0.852459	1	0.957746	0.951187	0.94648
